# Supplementary material for: Aryl hydrocarbon receptor is a prognostic biomarker and is correlated with immune responses in cervical cancer
Source: Bioengineered. 2021 Dec 25;12(2):11922–35. doi: 10.1080/21655979.2021.2006953 (PMC8810191; doi:10.1080/21655979.2021.2006953)
Supplement: Supplemental Material [file KBIE_A_2006953_SM0978.xlsx]

## Sheet: Sheet1
Gene	Spreman	P-value	FDR (BH)
RBM10	-0.417337	3.05507e-14	9.88537e-11
MMAB	-0.403331	2.54554e-13	4.2222e-10
RABEP2	-0.395525	7.95268e-13	8.79389e-10
CHADL	-0.383978	4.06362e-12	2.88865e-09
NDUFB11	-0.379232	7.79999e-12	4.70458e-09
HSD17B10	-0.377709	9.59515e-12	5.30505e-09
THAP7	-0.376629	1.11043e-11	5.5255e-09
TIMM17B	-0.375766	1.24748e-11	5.91185e-09
CENPM	-0.370467	2.53064e-11	1.02609e-08
FBXW4	-0.369951	2.7093e-11	1.05737e-08
MYL6B	-0.36731	3.83339e-11	1.33859e-08
THAP3	-0.366273	4.38916e-11	1.45603e-08
NUDT16L1	-0.364665	5.40989e-11	1.69192e-08
C20orf151	-0.363764	6.07859e-11	1.86136e-08
ZNF775	-0.361377	8.26483e-11	2.3841e-08
ZNF672	-0.360817	8.87949e-11	2.48926e-08
TBC1D10B	-0.359665	1.02857e-10	2.84343e-08
ING4	-0.35925	1.08439e-10	2.95666e-08
C16orf53	-0.35895	1.12653e-10	3.03007e-08
C12orf57	-0.358225	1.23523e-10	3.15206e-08
PQBP1	-0.355422	1.75908e-10	4.26984e-08
ZMAT5	-0.353392	2.26779e-10	5.31036e-08
ZNF32	-0.352472	2.5429e-10	5.81769e-08
CUEDC2	-0.352106	2.66115e-10	5.95141e-08
ATP6V0E2	-0.350909	3.08636e-10	6.67727e-08
CCDC22	-0.350609	3.20284e-10	6.78184e-08
MXD3	-0.348127	4.34484e-10	8.74541e-08
FAM71E1	-0.348118	4.34986e-10	8.74541e-08
MRPL38	-0.346852	5.07666e-10	9.90646e-08
C1orf35	-0.346332	5.40883e-10	1.03517e-07
TBCD	-0.34347	7.64649e-10	1.34687e-07
NARFL	-0.342832	8.25647e-10	1.41708e-07
WBP1	-0.341164	1.00815e-09	1.68623e-07
GADD45G	-0.341041	1.02306e-09	1.69692e-07
C10orf35	-0.340373	1.10781e-09	1.76997e-07
NAPA	-0.3391	1.28867e-09	2.00388e-07
LAGE3	-0.33808	1.45393e-09	2.22608e-07
MCRS1	-0.337253	1.60283e-09	2.43532e-07
UBL7	-0.335507	1.96735e-09	2.76653e-07
INO80E	-0.335394	1.99346e-09	2.76653e-07
WASH3P	-0.335317	2.01167e-09	2.76653e-07
DCXR	-0.33463	2.17968e-09	2.93138e-07
OGFOD2	-0.334519	2.20794e-09	2.94945e-07
NAIF1	-0.334291	2.26757e-09	3.00892e-07
LOC728743	-0.333628	2.4494e-09	3.20742e-07
CCDC101	-0.33342	2.50915e-09	3.26418e-07
TSR2	-0.333306	2.54275e-09	3.28642e-07
STAP2	-0.332737	2.71619e-09	3.48794e-07
E4F1	-0.332156	2.90487e-09	3.70631e-07
BLOC1S1	-0.33203	2.94767e-09	3.72077e-07
MBD3	-0.331982	2.964e-09	3.72077e-07
DGCR6L	-0.331872	3.00197e-09	3.72077e-07
LOC81691	-0.331832	3.01567e-09	3.72077e-07
PHKG2	-0.330904	3.35622e-09	4.04162e-07
TRMU	-0.330688	3.44073e-09	4.09594e-07
SRRT	-0.329354	4.00955e-09	4.63989e-07
FAM3B	-0.329192	4.08442e-09	4.68023e-07
PMF1	-0.32797	4.69612e-09	5.22636e-07
OBFC2B	-0.32568	6.08823e-09	6.44576e-07
ARL6IP4	-0.324602	6.8749e-09	7.15105e-07
PRR14	-0.324032	7.32975e-09	7.5558e-07
SOD1	-0.323459	7.8158e-09	7.97604e-07
DBP	-0.323415	7.85422e-09	7.97604e-07
L3MBTL2	-0.323088	8.14779e-09	8.03271e-07
IDH2	-0.322585	8.61888e-09	8.40932e-07
HAGH	-0.322201	8.99571e-09	8.73417e-07
C22orf32	-0.321549	9.67342e-09	9.25672e-07
CLN3	-0.32106	1.02139e-08	9.63777e-07
USP5	-0.32018	1.12605e-08	1.03928e-06
RNF187	-0.319945	1.15565e-08	1.06001e-06
ZNF821	-0.319655	1.19333e-08	1.08954e-06
CDCA3	-0.318885	1.29911e-08	1.17002e-06
ALKBH7	-0.318228	1.3966e-08	1.23601e-06
C21orf2	-0.31809	1.41784e-08	1.24022e-06
PPCDC	-0.318088	1.41823e-08	1.24022e-06
MRPS26	-0.318043	1.42515e-08	1.24022e-06
PXMP2	-0.317868	1.45285e-08	1.25729e-06
RPS19BP1	-0.316762	1.64004e-08	1.37829e-06
ZFYVE19	-0.316627	1.66442e-08	1.38545e-06
NDUFC1	-0.316116	1.75972e-08	1.44138e-06
ASPSCR1	-0.31599	1.78412e-08	1.44943e-06
NDUFA9	-0.315576	1.86646e-08	1.50405e-06
LRRC16B	-0.315019	1.98294e-08	1.57245e-06
JMJD8	-0.314829	2.0243e-08	1.59255e-06
ZNF263	-0.314486	2.10104e-08	1.64642e-06
GPKOW	-0.3142	2.16721e-08	1.69161e-06
TXNL4A	-0.313725	2.28131e-08	1.75317e-06
SNRPA	-0.313329	2.38112e-08	1.82284e-06
KIF22	-0.312815	2.51683e-08	1.91935e-06
ENO3	-0.312611	2.57273e-08	1.9513e-06
TRAPPC6A	-0.312023	2.74069e-08	2.05852e-06
ALKBH4	-0.311479	2.90535e-08	2.14178e-06
PEBP1	-0.311213	2.9893e-08	2.19553e-06
ACTR1B	-0.310942	3.07714e-08	2.23809e-06
C6orf129	-0.310875	3.09943e-08	2.23809e-06
TMEM183A	-0.310785	3.12946e-08	2.23809e-06
NSMCE1	-0.310767	3.13538e-08	2.23809e-06
PHGDH	-0.310762	3.1372e-08	2.23809e-06
ARMC5	-0.310717	3.1521e-08	2.24069e-06
SMARCD2	-0.309925	3.43028e-08	2.40409e-06
ZNF446	-0.309207	3.70277e-08	2.55903e-06
ZNF668	-0.308539	3.97499e-08	2.72822e-06
VPS28	-0.308495	3.99352e-08	2.73151e-06
ZNRF1	-0.30761	4.38544e-08	2.94891e-06
NAT15	-0.307434	4.46799e-08	2.99431e-06
MAZ	-0.3066	4.87824e-08	3.19396e-06
MYST1	-0.305532	5.4578e-08	3.49299e-06
OTUD5	-0.30536	5.55677e-08	3.53361e-06
CACNA1F	-0.305237	5.62921e-08	3.55695e-06
CHCHD1	-0.305192	5.65586e-08	3.56248e-06
ROGDI	-0.304299	6.20896e-08	3.80555e-06
HIRIP3	-0.304291	6.21385e-08	3.80555e-06
DGCR6	-0.303975	6.42265e-08	3.86213e-06
NUPR1	-0.303858	6.5013e-08	3.89765e-06
POLR3K	-0.3038	6.54049e-08	3.90937e-06
RFXANK	-0.303331	6.86795e-08	4.05637e-06
SAP30	-0.302509	7.47958e-08	4.35887e-06
SLC25A10	-0.302474	7.50678e-08	4.35887e-06
MPND	-0.302468	7.51151e-08	4.35887e-06
FAM3A	-0.301939	7.93459e-08	4.56445e-06
DTYMK	-0.301585	8.23001e-08	4.70719e-06
ANAPC7	-0.30149	8.31095e-08	4.72632e-06
POLR2I	-0.301406	8.38352e-08	4.7405e-06
CEMP1	-0.301329	8.45034e-08	4.76207e-06
SLC25A11	-0.301242	8.52698e-08	4.78087e-06
NCAPH2	-0.300652	9.06105e-08	5.03774e-06
UCK1	-0.30051	9.19445e-08	5.06063e-06
DCI	-0.3005	9.20392e-08	5.06063e-06
UBE2T	-0.300402	9.29743e-08	5.09796e-06
C17orf106	-0.300276	9.41835e-08	5.13597e-06
MRPL55	-0.300226	9.467e-08	5.14839e-06
BCL7C	-0.300059	9.63058e-08	5.22308e-06
CXXC1	-0.299548	1.01488e-07	5.43016e-06
RRP1	-0.299518	1.01804e-07	5.43248e-06
MIIP	-0.299455	1.02467e-07	5.45319e-06
HEXIM2	-0.299276	1.04364e-07	5.50446e-06
SMAD5OS	-0.299267	1.0446e-07	5.50446e-06
SAC3D1	-0.299259	1.04544e-07	5.50446e-06
FLT3LG	-0.299218	1.04982e-07	5.50446e-06
NPEPL1	-0.299182	1.05366e-07	5.50446e-06
SPHK2	-0.299111	1.0614e-07	5.5304e-06
UBTF	-0.298563	1.12253e-07	5.78832e-06
ATG4B	-0.298426	1.13841e-07	5.85503e-06
TMEM219	-0.298294	1.1538e-07	5.89427e-06
GCHFR	-0.298034	1.18474e-07	6.03098e-06
GTF3C5	-0.297638	1.2336e-07	6.18477e-06
PMVK	-0.297524	1.248e-07	6.23048e-06
ZNF768	-0.297403	1.26346e-07	6.26417e-06
MVK	-0.297188	1.29132e-07	6.37046e-06
CDT1	-0.297175	1.29304e-07	6.37046e-06
PFKL	-0.29701	1.31483e-07	6.44589e-06
SUV39H1	-0.296725	1.35338e-07	6.60237e-06
C12orf52	-0.296422	1.39569e-07	6.77556e-06
POLDIP2	-0.296304	1.41249e-07	6.82385e-06
POLA2	-0.296089	1.44346e-07	6.95657e-06
ZNF511	-0.295449	1.53987e-07	7.34975e-06
ACOT8	-0.29504	1.60474e-07	7.56891e-06
C21orf33	-0.294448	1.70335e-07	7.95856e-06
SUCLG1	-0.294019	1.77825e-07	8.23124e-06
WDR34	-0.29366	1.84358e-07	8.44999e-06
KCNJ11	-0.293532	1.8674e-07	8.50545e-06
RNASEH2A	-0.293274	1.91624e-07	8.68813e-06
CCDC137	-0.292901	1.98903e-07	8.87596e-06
PGAP3	-0.292879	1.99334e-07	8.87596e-06
ILKAP	-0.292741	2.0211e-07	8.93954e-06
PRDX2	-0.292425	2.08583e-07	9.18505e-06
IQCC	-0.292319	2.10802e-07	9.26226e-06
SNRPB	-0.291253	2.34404e-07	9.99055e-06
MESP1	-0.291124	2.37417e-07	1.00758e-05
C16orf59	-0.290641	2.49056e-07	1.04803e-05
ERAL1	-0.290576	2.50676e-07	1.05263e-05
OIP5	-0.290271	2.58354e-07	1.07805e-05
NDUFA6	-0.290196	2.60289e-07	1.08385e-05
NDUFS7	-0.289894	2.68176e-07	1.10513e-05
KHK	-0.28913	2.89161e-07	1.17219e-05
SARNP	-0.288842	2.97481e-07	1.19859e-05
C10orf4	-0.288557	3.05946e-07	1.2228e-05
NDUFA11	-0.288491	3.0793e-07	1.22826e-05
LRDD	-0.288366	3.11721e-07	1.23763e-05
ECHS1	-0.288353	3.12144e-07	1.23763e-05
THOC4	-0.288041	3.2184e-07	1.26599e-05
PEF1	-0.287927	3.2545e-07	1.27766e-05
UXT	-0.287672	3.33702e-07	1.30491e-05
ATP5O	-0.287626	3.35206e-07	1.30665e-05
PRR24	-0.287557	3.37473e-07	1.31193e-05
ARFGAP2	-0.286991	3.56696e-07	1.3759e-05
FRG1	-0.286636	3.69246e-07	1.41496e-05
LRRC45	-0.286497	3.7429e-07	1.42718e-05
RBM38	-0.286338	3.80157e-07	1.44126e-05
FAM104B	-0.286179	3.86093e-07	1.45821e-05
C7orf59	-0.2861	3.89063e-07	1.46388e-05
MED16	-0.285834	3.99248e-07	1.49937e-05
SSNA1	-0.285615	4.07854e-07	1.52593e-05
MRPL23	-0.285476	4.13392e-07	1.53947e-05
TMEM106C	-0.285466	4.13794e-07	1.53947e-05
NUBP2	-0.285404	4.16301e-07	1.54591e-05
AKR7A2	-0.285058	4.30523e-07	1.58982e-05
ATF5	-0.284966	4.34372e-07	1.60106e-05
COG4	-0.284562	4.51709e-07	1.65272e-05
ZNF764	-0.283783	4.8704e-07	1.75617e-05
SNRNP25	-0.283711	4.90399e-07	1.76189e-05
BAX	-0.283394	5.0562e-07	1.79712e-05
HDGFRP2	-0.283326	5.08944e-07	1.80571e-05
STRA13	-0.283292	5.10636e-07	1.80849e-05
ACADS	-0.283001	5.2511e-07	1.85315e-05
GINS2	-0.282823	5.34195e-07	1.88188e-05
GALK1	-0.282207	5.6674e-07	1.96954e-05
ZFAND2B	-0.282206	5.66796e-07	1.96954e-05
C10orf75	-0.282035	5.76178e-07	1.99015e-05
PPP1R7	-0.282014	5.77347e-07	1.99015e-05
ASMTL	-0.282003	5.77927e-07	1.99015e-05
COX6A1	-0.281748	5.92217e-07	2.03233e-05
ARL16	-0.281584	6.01585e-07	2.05385e-05
ZNF688	-0.281443	6.09759e-07	2.0685e-05
PSMD4	-0.281438	6.10033e-07	2.0685e-05
UBL4A	-0.281365	6.14343e-07	2.07604e-05
SF3A2	-0.281238	6.21828e-07	2.09777e-05
ZNF205	-0.28119	6.24702e-07	2.1039e-05
NDUFAB1	-0.280486	6.68067e-07	2.21747e-05
SCNM1	-0.28048	6.68449e-07	2.21747e-05
C12orf65	-0.28028	6.81288e-07	2.2563e-05
EIF2B5	-0.280168	6.88631e-07	2.27305e-05
ANAPC11	-0.279863	7.08856e-07	2.31989e-05
C12orf62	-0.279859	7.09109e-07	2.31989e-05
SPRN	-0.279767	7.15362e-07	2.32277e-05
ARHGAP4	-0.279721	7.18486e-07	2.32911e-05
LIN7B	-0.279676	7.21586e-07	2.33536e-05
IRF2BP1	-0.279622	7.2531e-07	2.3436e-05
PTMS	-0.27958	7.28187e-07	2.34382e-05
WASH2P	-0.279477	7.35331e-07	2.35685e-05
TSEN54	-0.279291	7.48405e-07	2.3834e-05
CNP	-0.279225	7.53101e-07	2.39452e-05
TAB1	-0.27913	7.59898e-07	2.41228e-05
MRPS11	-0.279076	7.63786e-07	2.41692e-05
BIRC5	-0.279	7.69351e-07	2.43066e-05
LOH12CR1	-0.278904	7.76349e-07	2.44888e-05
DTNB	-0.278819	7.82604e-07	2.46081e-05
NARF	-0.278791	7.84693e-07	2.46349e-05
SYNGR2	-0.278604	7.98714e-07	2.50356e-05
RNMTL1	-0.278364	8.17061e-07	2.55303e-05
NPRL2	-0.278288	8.22886e-07	2.5672e-05
DDX49	-0.278131	8.35185e-07	2.59337e-05
FZR1	-0.277971	8.47872e-07	2.61159e-05
ERI3	-0.277958	8.48925e-07	2.61159e-05
WNK2	-0.277881	8.55129e-07	2.62662e-05
FAM64A	-0.277661	8.73056e-07	2.67343e-05
BCS1L	-0.277132	9.17651e-07	2.78429e-05
PAFAH1B3	-0.276862	9.41207e-07	2.84636e-05
C17orf108	-0.276848	9.42399e-07	2.84636e-05
USF1	-0.276653	9.59858e-07	2.8816e-05
CCS	-0.276321	9.90155e-07	2.95917e-05
MYL5	-0.2763	9.92164e-07	2.96072e-05
TRMT2A	-0.276281	9.93864e-07	2.96136e-05
DNAJC17	-0.276047	1.01592e-06	3.01355e-05
BCKDHA	-0.27603	1.01756e-06	3.01392e-05
H3F3A	-0.275971	1.02315e-06	3.02146e-05
TXN2	-0.275312	1.08819e-06	3.15733e-05
MBLAC1	-0.275225	1.09702e-06	3.17833e-05
EMD	-0.275165	1.10321e-06	3.18464e-05
OXGR1	-0.275126	1.1072e-06	3.18464e-05
BCAT2	-0.274809	1.14046e-06	3.26614e-05
RALY	-0.274781	1.14341e-06	3.26932e-05
C9orf86	-0.274498	1.1739e-06	3.3306e-05
RBMX2	-0.274498	1.17392e-06	3.3306e-05
CSAG2	-0.274491	1.17468e-06	3.3306e-05
HADH	-0.2742	1.20683e-06	3.40237e-05
LEAP2	-0.274145	1.21307e-06	3.41045e-05
CDK3	-0.273822	1.24996e-06	3.50293e-05
NDUFA3	-0.273614	1.27439e-06	3.5523e-05
C12orf10	-0.273599	1.27607e-06	3.5523e-05
SLC25A4	-0.273336	1.30759e-06	3.6241e-05
FAM158A	-0.273323	1.30915e-06	3.6241e-05
ADCK2	-0.272933	1.35722e-06	3.73122e-05
CREB3L4	-0.27281	1.37285e-06	3.76408e-05
C1orf86	-0.272803	1.37373e-06	3.76408e-05
EBP	-0.272794	1.37484e-06	3.76408e-05
TOR3A	-0.272711	1.38538e-06	3.78473e-05
KLHDC3	-0.272691	1.38791e-06	3.78473e-05
FITM1	-0.272689	1.38824e-06	3.78473e-05
ECHDC2	-0.272587	1.4013e-06	3.8051e-05
NSMCE4A	-0.272503	1.41227e-06	3.82966e-05
SCML2	-0.272398	1.42599e-06	3.86163e-05
SNAP47	-0.272382	1.42816e-06	3.86225e-05
C16orf79	-0.272059	1.47131e-06	3.96815e-05
POMC	-0.271888	1.49466e-06	4.02022e-05
LAMB2L	-0.271794	1.50769e-06	4.0389e-05
LOC100288778	-0.271384	1.56551e-06	4.17327e-05
PCCB	-0.271076	1.61049e-06	4.25669e-05
CHAF1B	-0.270707	1.66588e-06	4.37083e-05
FAM110A	-0.270702	1.66673e-06	4.37083e-05
INE2	-0.270609	1.68095e-06	4.40096e-05
IDH3G	-0.270284	1.73173e-06	4.48224e-05
CCDC61	-0.270001	1.77708e-06	4.57581e-05
AES	-0.269965	1.78289e-06	4.58113e-05
MAP2K5	-0.26976	1.81654e-06	4.64736e-05
POLR2E	-0.269588	1.84538e-06	4.70903e-05
PTTG1	-0.269229	1.90666e-06	4.81815e-05
CSAG3	-0.269087	1.93149e-06	4.86638e-05
EIF4EBP1	-0.269065	1.93549e-06	4.87028e-05
MRPS34	-0.268933	1.95887e-06	4.92203e-05
SYP	-0.268672	2.00581e-06	5.00863e-05
ZNF692	-0.268518	2.03415e-06	5.05464e-05
RIBC1	-0.268405	2.05514e-06	5.08334e-05
PPP4C	-0.268401	2.05591e-06	5.08334e-05
AIP	-0.268307	2.0735e-06	5.12046e-05
C1orf56	-0.268286	2.07742e-06	5.12378e-05
PLEKHJ1	-0.268085	2.11562e-06	5.19868e-05
CA11	-0.267976	2.13662e-06	5.23735e-05
SFRS9	-0.267476	2.23573e-06	5.41415e-05
WASH7P	-0.267474	2.23595e-06	5.41415e-05
WIBG	-0.267164	2.29965e-06	5.54815e-05
FUK	-0.267148	2.30281e-06	5.54905e-05
NDUFB8	-0.267108	2.31125e-06	5.56264e-05
DNASE2	-0.267067	2.31974e-06	5.56899e-05
NDUFB10	-0.267058	2.32175e-06	5.56899e-05
DAZAP1	-0.267009	2.33198e-06	5.57311e-05
SNRNP70	-0.267007	2.33239e-06	5.57311e-05
ANAPC5	-0.266962	2.34196e-06	5.58926e-05
POLR2H	-0.266812	2.37375e-06	5.64483e-05
GABARAP	-0.266787	2.37918e-06	5.65099e-05
COMMD3	-0.266707	2.39635e-06	5.6782e-05
RFWD2	-0.266661	2.40637e-06	5.69517e-05
MRP63	-0.266485	2.44482e-06	5.77243e-05
PARD6A	-0.266323	2.48068e-06	5.83235e-05
NHP2	-0.266318	2.48191e-06	5.83235e-05
BRP44	-0.265962	2.56274e-06	6.0081e-05
CBR3	-0.265664	2.63221e-06	6.14925e-05
NUP85	-0.265543	2.66108e-06	6.19487e-05
NPRL3	-0.265509	2.66898e-06	6.206e-05
C1orf128	-0.265311	2.71702e-06	6.29564e-05
HAX1	-0.265289	2.72227e-06	6.30047e-05
NMRAL1	-0.265208	2.74201e-06	6.32225e-05
NDUFA13	-0.265199	2.74438e-06	6.32225e-05
BOLA1	-0.26506	2.77866e-06	6.39318e-05
ATP5G1	-0.265049	2.7816e-06	6.39318e-05
TECR	-0.264922	2.81337e-06	6.44388e-05
MRPL54	-0.264704	2.86861e-06	6.55619e-05
AZI1	-0.264252	2.98686e-06	6.77885e-05
TMEM222	-0.264233	2.99195e-06	6.78267e-05
LCMT1	-0.264168	3.00955e-06	6.81446e-05
U2AF1	-0.263893	3.08409e-06	6.96563e-05
CENPB	-0.263871	3.09016e-06	6.96563e-05
DOHH	-0.263814	3.10594e-06	6.98539e-05
LOC338799	-0.263759	3.12134e-06	7.00242e-05
DIABLO	-0.263542	3.18207e-06	7.1244e-05
LOC388789	-0.263501	3.19391e-06	7.13487e-05
ENSA	-0.263426	3.21519e-06	7.16631e-05
FLJ35024	-0.26341	3.21989e-06	7.16875e-05
PSMB4	-0.263395	3.22415e-06	7.17022e-05
DNAJC19	-0.263303	3.25046e-06	7.19943e-05
TP53I13	-0.263298	3.25188e-06	7.19943e-05
PRSS36	-0.263286	3.25537e-06	7.19943e-05
PRKRIP1	-0.263018	3.3339e-06	7.33431e-05
CCDC28B	-0.262863	3.38008e-06	7.41754e-05
TBC1D17	-0.26277	3.40816e-06	7.44633e-05
SGTA	-0.262733	3.41938e-06	7.45899e-05
DDX51	-0.262628	3.45146e-06	7.51618e-05
HSD17B7	-0.262546	3.47659e-06	7.55437e-05
TMEM186	-0.26241	3.51883e-06	7.60616e-05
ORAI1	-0.262407	3.51953e-06	7.60616e-05
BGLAP	-0.262286	3.5576e-06	7.6801e-05
PIN4	-0.262128	3.60787e-06	7.77176e-05
RANBP3	-0.262112	3.61271e-06	7.77377e-05
TCF25	-0.262047	3.63357e-06	7.81021e-05
PSMC3IP	-0.261985	3.65353e-06	7.84168e-05
FATE1	-0.261977	3.65609e-06	7.84168e-05
UBE2M	-0.261822	3.70678e-06	7.91829e-05
ZNF771	-0.261574	3.78885e-06	8.03122e-05
C17orf69	-0.261532	3.80281e-06	8.0437e-05
HPS1	-0.26145	3.83063e-06	8.08534e-05
RHBDD3	-0.261349	3.86496e-06	8.13194e-05
MOB2	-0.261284	3.88693e-06	8.15444e-05
PICK1	-0.261281	3.88795e-06	8.15444e-05
SAFB	-0.261153	3.93239e-06	8.23897e-05
HMGN2	-0.261039	3.97204e-06	8.29584e-05
ATP5J	-0.260863	4.03384e-06	8.41203e-05
CYC1	-0.260857	4.03612e-06	8.41203e-05
ASCL2	-0.260814	4.05154e-06	8.43533e-05
CDK16	-0.260232	4.26421e-06	8.84113e-05
SDHAF1	-0.260193	4.27881e-06	8.86217e-05
PLEKHO1	-0.259993	4.35449e-06	8.97818e-05
THYN1	-0.25998	4.35946e-06	8.97818e-05
WDR83	-0.25995	4.37091e-06	8.97818e-05
ACACB	-0.259904	4.38864e-06	9.00531e-05
ACSF3	-0.259653	4.4862e-06	9.15828e-05
C2orf7	-0.259504	4.54538e-06	9.2601e-05
CDK5	-0.259477	4.55625e-06	9.27275e-05
GAMT	-0.259463	4.56165e-06	9.27427e-05
DHRS4L2	-0.259274	4.63781e-06	9.39075e-05
RFC2	-0.25916	4.68439e-06	9.45619e-05
TSTD1	-0.258773	4.84542e-06	9.74175e-05
ELL3	-0.258614	4.91326e-06	9.86817e-05
TAF6L	-0.258533	4.9478e-06	9.91431e-05
ZNHIT3	-0.258525	4.95118e-06	9.91431e-05
ARHGEF19	-0.258383	5.01305e-06	0.00010008
DDX54	-0.258239	5.07653e-06	0.000101144
MYOZ1	-0.258193	5.09689e-06	0.000101449
C22orf40	-0.258164	5.10975e-06	0.000101501
AP4M1	-0.257971	5.19634e-06	0.000102913
SFXN5	-0.257912	5.22305e-06	0.00010334
DGKZ	-0.257513	5.40747e-06	0.000106459
ZNF576	-0.257305	5.50559e-06	0.000108149
SERGEF	-0.257226	5.5438e-06	0.000108606
C7orf55	-0.257152	5.57914e-06	0.000109191
GKAP1	-0.257087	5.61095e-06	0.000109706
VAMP2	-0.256839	5.73258e-06	0.000111739
MAGIX	-0.256835	5.73485e-06	0.000111739
SFI1	-0.256709	5.79778e-06	0.000112584
SNRNP35	-0.256229	6.04365e-06	0.00011645
COPS6	-0.255743	6.30254e-06	0.000120202
LOC729156	-0.255698	6.32677e-06	0.000120505
ACBD7	-0.255626	6.36595e-06	0.00012102
ZNHIT1	-0.255564	6.40056e-06	0.000121562
ZNF238	-0.255345	6.52241e-06	0.000123522
IL34	-0.255225	6.59013e-06	0.000124686
C17orf37	-0.255158	6.62772e-06	0.000125278
JMJD4	-0.255	6.71858e-06	0.000126635
IMMP1L	-0.25468	6.90586e-06	0.000129746
IFT122	-0.254661	6.91716e-06	0.000129746
C21orf58	-0.254657	6.91949e-06	0.000129746
JTB	-0.254648	6.92466e-06	0.000129746
RNF113A	-0.254641	6.92925e-06	0.000129746
XAB2	-0.254399	7.07419e-06	0.000132211
ROBLD3	-0.254298	7.13617e-06	0.000133244
LSM7	-0.254242	7.17039e-06	0.000133758
AKAP8L	-0.254223	7.18185e-06	0.000133846
AURKB	-0.254019	7.3087e-06	0.000135955
MLST8	-0.253883	7.39433e-06	0.000137164
DHRS4	-0.253857	7.41049e-06	0.000137336
MRPL24	-0.253454	7.67039e-06	0.000141033
BCL11A	-0.253451	7.67207e-06	0.000141033
NDUFA7	-0.253438	7.68085e-06	0.000141033
ADPRHL2	-0.25339	7.71261e-06	0.000141486
RPS15	-0.253367	7.7278e-06	0.000141634
C19orf24	-0.253171	7.85778e-06	0.000143356
EMILIN3	-0.253004	7.97084e-06	0.000144887
DHRS11	-0.252986	7.98297e-06	0.000144975
ANKRD54	-0.252878	8.05643e-06	0.000145777
WASH5P	-0.25272	8.1656e-06	0.000147619
ULK1	-0.252629	8.22922e-06	0.000148499
TSSC4	-0.252489	8.3282e-06	0.000149877
SF3B5	-0.252288	8.47159e-06	0.000152046
TREX1	-0.252254	8.49596e-06	0.000152208
LPAR2	-0.252156	8.56741e-06	0.000153222
COQ5	-0.252155	8.56795e-06	0.000153222
CCDC56	-0.252116	8.59644e-06	0.000153594
MGMT	-0.251988	8.69049e-06	0.000154669
TMEM134	-0.251946	8.72095e-06	0.000154792
ATP5G2	-0.251946	8.72105e-06	0.000154792
SCO2	-0.251825	8.811e-06	0.000156166
N6AMT2	-0.251779	8.84543e-06	0.000156497
C12orf73	-0.251748	8.86929e-06	0.00015678
PRR19	-0.251691	8.91192e-06	0.000157254
PCBD1	-0.251658	8.93687e-06	0.000157544
CXorf40A	-0.251627	8.96001e-06	0.000157544
PHF17	-0.251606	8.97655e-06	0.000157696
RNASEH2C	-0.251592	8.98696e-06	0.000157739
FASTK	-0.251508	9.05141e-06	0.000158591
DNAL4	-0.251488	9.06638e-06	0.000158714
DHRS13	-0.251316	9.19943e-06	0.000160488
GLI4	-0.251315	9.19997e-06	0.000160488
PPP2R3B	-0.251	9.44878e-06	0.000163966
C12orf44	-0.250869	9.55372e-06	0.000165438
FAM165B	-0.250744	9.6558e-06	0.000166831
TIMM16	-0.250701	9.69089e-06	0.000167147
HCFC1R1	-0.250568	9.80035e-06	0.000168742
GLOD5	-0.250488	9.86628e-06	0.000169731
WDR13	-0.250435	9.9106e-06	0.000170052
PTN	-0.250372	9.96324e-06	0.000170808
OXER1	-0.250356	9.97657e-06	0.00017089
RFNG	-0.25019	1.01177e-05	0.000172861
TPI1	-0.250132	1.01672e-05	0.000173435
ZNF524	-0.25013	1.01687e-05	0.000173435
TCEA3	-0.250103	1.0192e-05	0.000173682
ANKRD24	-0.250079	1.02127e-05	0.000173886
DGCR14	-0.250067	1.02224e-05	0.000173903
ENO2	-0.249885	1.03809e-05	0.000175699
C17orf49	-0.249863	1.03995e-05	0.000175864
ORMDL3	-0.249768	1.04833e-05	0.00017698
GNB1L	-0.249659	1.05794e-05	0.000178345
LRSAM1	-0.249608	1.0625e-05	0.000178918
CNIH2	-0.249575	1.06547e-05	0.000179265
FH	-0.249527	1.06974e-05	0.00017968
DTNBP1	-0.249402	1.08106e-05	0.000181428
PRLR	-0.249392	1.08201e-05	0.000181435
CRYGS	-0.249156	1.10362e-05	0.000184364
TTC15	-0.248609	1.15536e-05	0.000192116
PPM1M	-0.248499	1.16608e-05	0.000193576
SERF2	-0.248369	1.17882e-05	0.000195364
PRCC	-0.248324	1.1833e-05	0.000195944
THAP4	-0.248278	1.18781e-05	0.000196526
TROAP	-0.248097	1.2059e-05	0.000199088
CPSF4	-0.248058	1.20986e-05	0.000199232
REPIN1	-0.247983	1.21742e-05	0.000200261
C22orf39	-0.247845	1.23153e-05	0.00020208
ZER1	-0.247729	1.2435e-05	0.000203709
SKAP1	-0.247466	1.27106e-05	0.000207371
COX4I1	-0.247045	1.31639e-05	0.000214183
C15orf63	-0.24704	1.31692e-05	0.000214183
COX7B	-0.247039	1.31712e-05	0.000214183
DYNLRB1	-0.246972	1.32444e-05	0.000215022
SNHG11	-0.246946	1.32731e-05	0.000215313
DCTPP1	-0.246866	1.33613e-05	0.000216039
HAAO	-0.24662	1.36375e-05	0.000220147
ABHD12	-0.246597	1.36634e-05	0.000220207
CCDC12	-0.246582	1.36809e-05	0.00022031
LSMD1	-0.246374	1.39183e-05	0.000223772
EIF4EBP3	-0.246082	1.42591e-05	0.00022833
DUT	-0.246045	1.43033e-05	0.000228852
UQCR10	-0.246032	1.43186e-05	0.000228914
PTTG2	-0.245997	1.43598e-05	0.000229291
LSM10	-0.245921	1.44503e-05	0.000230464
PDRG1	-0.245657	1.47696e-05	0.000234242
GSDMD	-0.245612	1.48251e-05	0.000234935
SART1	-0.245566	1.48808e-05	0.00023563
PMM1	-0.245345	1.51556e-05	0.000238841
RBPJ	-0.245253	1.52703e-05	0.000240079
COMMD4	-0.245073	1.54994e-05	0.000243297
RAB24	-0.244843	1.57954e-05	0.000247164
COX5B	-0.244656	1.6041e-05	0.000250023
PRSS54	-0.24463	1.60756e-05	0.000250366
ETV2	-0.244351	1.64491e-05	0.000255583
VPS72	-0.244334	1.64721e-05	0.000255741
TK1	-0.24432	1.64898e-05	0.000255817
DBI	-0.244127	1.67546e-05	0.000259319
C9orf142	-0.243823	1.71772e-05	0.000265035
ZNF3	-0.243752	1.72777e-05	0.00026638
TSPYL2	-0.243731	1.73071e-05	0.000266626
NDUFS3	-0.243593	1.75048e-05	0.000269236
KLHL25	-0.243494	1.76476e-05	0.000270406
C6orf52	-0.243375	1.78202e-05	0.000272631
SPIN2B	-0.243128	1.81842e-05	0.000277135
CSK	-0.243084	1.82492e-05	0.000277874
MTG1	-0.243076	1.82606e-05	0.000277874
NRL	-0.24306	1.82848e-05	0.00027803
RPAIN	-0.242887	1.85446e-05	0.000281121
MRPL51	-0.242666	1.88824e-05	0.000285589
UBAC1	-0.242385	1.932e-05	0.000290882
SPATA2L	-0.242344	1.93853e-05	0.000291423
MRPL53	-0.24216	1.96783e-05	0.000295159
PARP16	-0.242036	1.98784e-05	0.000297712
RMND5B	-0.241943	2.00292e-05	0.000299071
MCCC1	-0.241931	2.00483e-05	0.000299132
PELP1	-0.241741	2.03613e-05	0.000303574
SHMT2	-0.24169	2.04457e-05	0.000304604
EDF1	-0.241649	2.0514e-05	0.000305394
USE1	-0.241626	2.05527e-05	0.000305741
DMAP1	-0.241576	2.06357e-05	0.000306587
AFMID	-0.24154	2.06966e-05	0.000306963
POLL	-0.2414	2.09335e-05	0.000310245
FAF1	-0.24136	2.10004e-05	0.000310576
MRPS16	-0.241345	2.10271e-05	0.000310576
FAM50A	-0.241344	2.10283e-05	0.000310576
GRIPAP1	-0.241332	2.10494e-05	0.000310576
DNAJC4	-0.241255	2.11803e-05	0.000312044
WBP2	-0.241237	2.12106e-05	0.000312076
KLF1	-0.241228	2.12273e-05	0.000312076
HEXDC	-0.240813	2.19521e-05	0.000321749
SLC25A33	-0.240788	2.19967e-05	0.000322109
ANKS3	-0.240712	2.21331e-05	0.000323212
MRPL40	-0.240692	2.21691e-05	0.0003235
ESPN	-0.240588	2.23565e-05	0.000325711
CLVS1	-0.240581	2.23697e-05	0.000325711
TFPT	-0.240517	2.24858e-05	0.000327162
C3orf71	-0.240498	2.25205e-05	0.000327428
TSPAN33	-0.240484	2.2545e-05	0.000327544
RBX1	-0.240447	2.26137e-05	0.000328302
FUNDC2	-0.240408	2.26843e-05	0.000329088
USF2	-0.239863	2.37049e-05	0.000342645
SH2B1	-0.239751	2.39197e-05	0.000345248
EMID1	-0.23973	2.3961e-05	0.000345595
UFC1	-0.239639	2.41367e-05	0.000347876
ASTN2	-0.239534	2.43416e-05	0.000350576
FIS1	-0.239497	2.44141e-05	0.000351111
PSME1	-0.23948	2.44482e-05	0.000351348
LSM4	-0.239386	2.4633e-05	0.000353459
AMZ2P1	-0.239328	2.47488e-05	0.000354252
C21orf57	-0.239266	2.4872e-05	0.000355386
MYO3A	-0.239209	2.49871e-05	0.000356159
QTRT1	-0.239195	2.50146e-05	0.000356159
LRRC27	-0.23909	2.52269e-05	0.000358399
NUDT2	-0.239077	2.52529e-05	0.000358512
RDM1	-0.239033	2.53428e-05	0.000359048
MLF2	-0.239032	2.53448e-05	0.000359048
RAE1	-0.238943	2.55266e-05	0.000361207
YIF1B	-0.238912	2.55903e-05	0.000361753
TMUB1	-0.238876	2.56652e-05	0.000362555
CCDC130	-0.238719	2.59892e-05	0.000366352
CISD3	-0.238636	2.61644e-05	0.000368301
IL17RB	-0.238604	2.62301e-05	0.000368964
BDH1	-0.23852	2.64089e-05	0.000371027
CDK4	-0.23848	2.64926e-05	0.000371606
SF4	-0.238274	2.69333e-05	0.000376838
POP7	-0.238262	2.69603e-05	0.000376838
ACSS1	-0.238203	2.70871e-05	0.000378345
NTHL1	-0.238184	2.7129e-05	0.000378664
C8G	-0.23807	2.73778e-05	0.000381381
B3GAT3	-0.23806	2.74003e-05	0.000381381
HIST2H2AC	-0.238055	2.74107e-05	0.000381381
NT5M	-0.238042	2.74384e-05	0.000381381
SUPV3L1	-0.238042	2.74386e-05	0.000381381
CLDN22	-0.237992	2.75478e-05	0.000382632
AK2	-0.237966	2.7606e-05	0.000383173
ALK	-0.237931	2.76828e-05	0.000383864
YY1AP1	-0.237926	2.76944e-05	0.000383864
ZBTB48	-0.237897	2.77584e-05	0.000384244
UCKL1	-0.237896	2.77604e-05	0.000384244
C10orf41	-0.237717	2.81604e-05	0.000388664
ZNF232	-0.237702	2.81945e-05	0.000388664
SELO	-0.237688	2.82261e-05	0.000388797
REEP2	-0.237633	2.83518e-05	0.000390258
YPEL1	-0.237544	2.85531e-05	0.000391945
NOC4L	-0.237532	2.85802e-05	0.000392047
LRRC23	-0.23743	2.88141e-05	0.000394169
LGALS9	-0.237316	2.90776e-05	0.000397228
KLHDC4	-0.237184	2.93843e-05	0.000400867
VEGFB	-0.23711	2.95589e-05	0.000402696
OAZ1	-0.237067	2.96605e-05	0.000403804
SCNN1B	-0.237002	2.98152e-05	0.000404647
CDKN2AIPNL	-0.237	2.98195e-05	0.000404647
TCEB2	-0.236998	2.9824e-05	0.000404647
BAT4	-0.236919	3.00119e-05	0.000406848
H2AFZ	-0.236881	3.01027e-05	0.000407318
IDH3B	-0.236613	3.07527e-05	0.000414142
RNF25	-0.236579	3.08359e-05	0.000414981
STX4	-0.236533	3.09476e-05	0.000416204
2021-09-12	-0.236515	3.09912e-05	0.00041635
FAM128B	-0.236504	3.10191e-05	0.00041635
RNFT2	-0.236456	3.11379e-05	0.000417634
P2RX4	-0.236391	3.1299e-05	0.000419511
LOC284900	-0.236094	3.20454e-05	0.000428074
TUBA1B	-0.236077	3.20882e-05	0.000428359
CLPP	-0.235977	3.23449e-05	0.000431497
SPSB2	-0.235912	3.25123e-05	0.000433149
SYK	-0.235816	3.27603e-05	0.000434998
MRPL43	-0.235785	3.28418e-05	0.000435499
LOC100128191	-0.235716	3.30202e-05	0.000437573
FAM57B	-0.235655	3.31813e-05	0.000439122
PI4KB	-0.23554	3.34841e-05	0.000442835
SH3BP5L	-0.235303	3.41187e-05	0.000449458
NDUFB9	-0.235256	3.42462e-05	0.000450223
NEURL3	-0.235137	3.45687e-05	0.000454162
GGA2	-0.23509	3.46974e-05	0.000455335
ADAT3	-0.234903	3.52123e-05	0.000461077
DHRS4L1	-0.234864	3.5323e-05	0.000461634
LOC152217	-0.234666	3.58778e-05	0.00046827
COQ7	-0.234522	3.62864e-05	0.000472983
COQ10A	-0.234485	3.6393e-05	0.000473659
ZNF444	-0.234449	3.64961e-05	0.000473687
ADI1	-0.234446	3.6507e-05	0.000473687
MESP2	-0.234235	3.71161e-05	0.000480025
PSMB6	-0.233991	3.78357e-05	0.000488064
FAM100B	-0.23395	3.79587e-05	0.000489016
C4orf27	-0.233916	3.80606e-05	0.000490012
TOE1	-0.233704	3.87001e-05	0.000496959
DYNLL1	-0.233618	3.89618e-05	0.000498525
NVL	-0.233616	3.89672e-05	0.000498525
DCTN3	-0.23351	3.92942e-05	0.000501954
PRPF6	-0.233387	3.96734e-05	0.000506192
C8orf40	-0.233318	3.9889e-05	0.000507641
COX6B1	-0.23323	4.01651e-05	0.000510829
CABC1	-0.233207	4.02393e-05	0.000511445
ZNF653	-0.233094	4.05948e-05	0.000515634
DRG2	-0.233041	4.0765e-05	0.000516669
FIBP	-0.232876	4.12941e-05	0.000522516
MUTYH	-0.23284	4.14124e-05	0.00052368
EDC4	-0.232722	4.17934e-05	0.000527158
PRMT7	-0.232684	4.19185e-05	0.000527399
CDCA5	-0.232628	4.21044e-05	0.00052907
LOC678655	-0.23261	4.21626e-05	0.000529285
APOBEC3F	-0.232518	4.2467e-05	0.000531612
TARBP2	-0.232482	4.25848e-05	0.000532417
PDAP1	-0.232407	4.28348e-05	0.000535207
TP53RK	-0.232121	4.38035e-05	0.000545939
KLHL22	-0.232051	4.40414e-05	0.000548218
ALKBH6	-0.232014	4.41696e-05	0.000549127
TCAP	-0.231993	4.42413e-05	0.000549674
UPK3A	-0.231913	4.45182e-05	0.00055277
LIN37	-0.231804	4.48982e-05	0.000556447
NDUFB2	-0.231555	4.5776e-05	0.00056662
SDHAF2	-0.231407	4.63079e-05	0.000572137
PSMB10	-0.231318	4.66286e-05	0.000575029
ENDOG	-0.231282	4.67603e-05	0.000576295
HSD3B7	-0.231139	4.72813e-05	0.000581636
SNHG7	-0.230974	4.78903e-05	0.00058828
STAT5A	-0.230969	4.791e-05	0.00058828
SOCS1	-0.230878	4.82479e-05	0.000591942
GNRHR2	-0.230738	4.87754e-05	0.000597074
CAPG	-0.230738	4.87762e-05	0.000597074
NDUFS8	-0.230635	4.91653e-05	0.000600408
PMS2L1	-0.23063	4.9187e-05	0.000600408
GCDH	-0.230587	4.93484e-05	0.000601494
COMTD1	-0.23038	5.01467e-05	0.00060861
RNPS1	-0.230214	5.07969e-05	0.00061388
C11orf2	-0.230182	5.09222e-05	0.000614648
ZNF691	-0.230056	5.14191e-05	0.000619145
C19orf70	-0.229779	5.25306e-05	0.00063062
PTTG3P	-0.229769	5.25716e-05	0.000630732
RPL35A	-0.229737	5.27007e-05	0.000631521
C9orf119	-0.229718	5.27793e-05	0.000632081
UBE2S	-0.22955	5.34688e-05	0.000639569
INPP5B	-0.229476	5.37741e-05	0.000642449
CCDC94	-0.229423	5.39931e-05	0.000644292
UQCR11	-0.229366	5.42308e-05	0.000646353
ACO2	-0.229328	5.43916e-05	0.000647859
MGC16142	-0.22932	5.44223e-05	0.000647859
ACBD4	-0.229293	5.45389e-05	0.000648859
BUD31	-0.229156	5.51158e-05	0.000654159
CAMK1	-0.229085	5.54156e-05	0.000656224
GRHPR	-0.228999	5.57862e-05	0.000659756
PDDC1	-0.228916	5.61411e-05	0.000662772
PSME2	-0.228809	5.66047e-05	0.000666663
F12	-0.22878	5.67313e-05	0.000667758
RBM4	-0.228703	5.70691e-05	0.000670777
ALKBH2	-0.228698	5.70888e-05	0.000670777
ITPKA	-0.228655	5.7279e-05	0.000672218
ATP5D	-0.228601	5.75196e-05	0.000674247
C16orf13	-0.228427	5.82922e-05	0.000682532
C22orf26	-0.228391	5.84509e-05	0.000683553
BRF2	-0.228254	5.90679e-05	0.000689149
NDUFA12	-0.228227	5.91902e-05	0.000689861
HIGD2A	-0.228099	5.97739e-05	0.000696161
ECSIT	-0.227825	6.1042e-05	0.000706794
ANKRD39	-0.22775	6.13957e-05	0.000709996
C1orf228	-0.227735	6.14666e-05	0.000709996
MSRA	-0.227717	6.1551e-05	0.000709996
ATG4D	-0.227696	6.16496e-05	0.000710523
C11orf68	-0.227553	6.23274e-05	0.000716675
FKBP4	-0.227499	6.25843e-05	0.000719214
RPUSD2	-0.22739	6.31057e-05	0.000723118
CAPN10	-0.227352	6.3292e-05	0.000724835
NR2C2AP	-0.227314	6.34758e-05	0.000725688
RPS15A	-0.227256	6.3755e-05	0.000727335
ATP5J2	-0.227221	6.39285e-05	0.000728353
NDUFA2	-0.227187	6.40945e-05	0.000729409
PCNA	-0.227171	6.41685e-05	0.000729799
BAD	-0.22715	6.42744e-05	0.000729799
UBOX5	-0.227113	6.44548e-05	0.000731418
ATPIF1	-0.226954	6.52424e-05	0.000739418
ZRSR2	-0.226948	6.52711e-05	0.000739418
HMGCL	-0.226889	6.55642e-05	0.000742083
NDUFV3	-0.226886	6.5581e-05	0.000742083
MRPS18A	-0.226846	6.57818e-05	0.000743933
SGEF	-0.226792	6.60525e-05	0.000746569
UQCRQ	-0.226714	6.64479e-05	0.000749313
CACYBP	-0.226707	6.64835e-05	0.000749313
COX5A	-0.226606	6.69956e-05	0.000754231
RNF181	-0.226496	6.75561e-05	0.000759681
SPPL2B	-0.226459	6.77499e-05	0.00076143
DEAF1	-0.226437	6.78623e-05	0.000762264
C21orf56	-0.226405	6.80256e-05	0.000762807
GAS8	-0.226374	6.81869e-05	0.000764184
EFNA4	-0.226185	6.91747e-05	0.000773514
PCP2	-0.226152	6.93454e-05	0.000774986
RNPEPL1	-0.226093	6.96598e-05	0.000777191
DSN1	-0.226068	6.97907e-05	0.000778215
EXOSC5	-0.226005	7.01277e-05	0.000780824
NDUFA10	-0.225997	7.0168e-05	0.000780824
ICOSLG	-0.225984	7.0235e-05	0.000780824
THAP8	-0.22598	7.02579e-05	0.000780824
PPM1K	-0.22598	7.02601e-05	0.000780824
PLEKHH3	-0.225912	7.06204e-05	0.000782644
ASH2L	-0.225758	7.14541e-05	0.000790123
FAM195B	-0.225734	7.15801e-05	0.000791078
NDUFA1	-0.225586	7.23875e-05	0.000796463
CDC25C	-0.225562	7.25222e-05	0.000797064
FAM162A	-0.225506	7.28282e-05	0.000799178
SLC9A3R1	-0.225505	7.28351e-05	0.000799178
ALDH16A1	-0.225424	7.32829e-05	0.000802661
FAM128A	-0.225418	7.33138e-05	0.000802661
SNF8	-0.225407	7.33786e-05	0.000802929
C21orf71	-0.225391	7.34653e-05	0.000803436
LAS1L	-0.225359	7.36429e-05	0.000804936
NDUFB7	-0.225255	7.42279e-05	0.000809996
MRPL52	-0.225132	7.4922e-05	0.000816228
THAP11	-0.225089	7.51643e-05	0.000817972
MFSD5	-0.225043	7.54232e-05	0.000820341
PSMA7	-0.22503	7.54983e-05	0.000820374
MAP3K11	-0.225001	7.56667e-05	0.000821642
PSMC5	-0.224898	7.62581e-05	0.00082642
FXYD6	-0.224892	7.62911e-05	0.00082642
ISOC2	-0.224818	7.67174e-05	0.000830334
MRPL22	-0.224614	7.79105e-05	0.000841417
MEPCE	-0.224569	7.81714e-05	0.000843319
C1orf77	-0.224509	7.85273e-05	0.000846241
CRADD	-0.224405	7.91459e-05	0.000851985
RSAD1	-0.224348	7.9489e-05	0.000855216
TUFM	-0.224271	7.99513e-05	0.00085926
MYH7B	-0.22425	8.00732e-05	0.000860106
MIF4GD	-0.224174	8.05368e-05	0.000864153
C20orf152	-0.224127	8.08208e-05	0.000866734
NPB	-0.224061	8.12256e-05	0.000870605
LOC100128292	-0.223997	8.16144e-05	0.000873362
RBCK1	-0.223922	8.208e-05	0.000877139
FGGY	-0.223918	8.20996e-05	0.000877139
RIBC2	-0.223709	8.3399e-05	0.000889113
DUSP28	-0.223681	8.35755e-05	0.000890518
NPIPL3	-0.223573	8.42561e-05	0.000896829
PQLC2	-0.223431	8.51641e-05	0.000905022
MYCN	-0.223423	8.52125e-05	0.000905053
DDIT3	-0.223302	8.59878e-05	0.000911828
C19orf76	-0.223207	8.66012e-05	0.000917355
DCTN2	-0.2231	8.73013e-05	0.000924279
C21orf34	-0.222999	8.79628e-05	0.000929799
C22orf31	-0.22283	8.9081e-05	0.000940121
PLEKHB1	-0.222707	8.99078e-05	0.00094734
LOC339674	-0.222379	9.21414e-05	0.00096729
L3MBTL4	-0.222258	9.29743e-05	0.000975519
LIMD2	-0.222238	9.31121e-05	0.00097645
MRPL47	-0.222205	9.33429e-05	0.000978355
NECAB3	-0.222074	9.42575e-05	0.000986383
NDUFB1	-0.221883	9.56112e-05	0.000999499
DOK1	-0.221667	9.71647e-05	0.00101255
ZC3H10	-0.221476	9.85562e-05	0.00102544
C19orf61	-0.221379	9.92641e-05	0.00103065
C8orf33	-0.221287	9.99511e-05	0.00103724
FBXW5	-0.221259	0.000100156	0.00103837
GNMT	-0.221212	0.000100507	0.00103976
SNAPIN	-0.221052	0.000101707	0.00105053
IGFBP2	-0.220818	0.000103488	0.00106671
CNTN2	-0.220658	0.00010472	0.0010777
MANBAL	-0.220615	0.00010506	0.00108012
RHOXF1	-0.220499	0.000105965	0.00108719
MRPS14	-0.220499	0.000105966	0.00108719
FRAT2	-0.220484	0.000106079	0.00108779
ZNF414	-0.220407	0.000106688	0.00109262
THOP1	-0.220318	0.000107397	0.00109904
C19orf62	-0.220237	0.000108037	0.00110445
BNIP1	-0.220072	0.000109367	0.00111461
LOC285074	-0.220038	0.000109638	0.00111624
PCIF1	-0.220003	0.000109923	0.00111848
HDAC8	-0.219993	0.000110006	0.00111848
LOC100128239	-0.219977	0.00011014	0.00111848
ERP29	-0.219814	0.000111473	0.00112864
OGFR	-0.219804	0.000111552	0.00112879
CHMP2A	-0.219791	0.000111661	0.00112932
PYGO2	-0.219534	0.000113796	0.00114799
TUBA8	-0.219467	0.000114356	0.00115248
ADRM1	-0.219334	0.000115486	0.00116328
C19orf50	-0.219254	0.000116166	0.00116895
MDP1	-0.219198	0.000116648	0.00117261
SCAMP3	-0.218977	0.000118562	0.00118668
POMT1	-0.218959	0.000118717	0.00118741
RHBDD2	-0.218933	0.000118948	0.00118912
VPREB3	-0.218861	0.000119576	0.00119468
PTPN6	-0.218849	0.000119685	0.00119468
C11orf75	-0.218708	0.000120929	0.00120446
TMEM11	-0.218626	0.000121661	0.00120895
PPP2R1A	-0.218326	0.000124366	0.00123259
CCDC153	-0.21832	0.00012442	0.00123259
BRE	-0.218294	0.000124658	0.00123381
KIF25	-0.21824	0.000125156	0.00123751
ELMOD3	-0.218221	0.000125323	0.00123837
PPOX	-0.218215	0.000125382	0.00123837
MED27	-0.218195	0.000125565	0.00123909
UNC119	-0.217992	0.000127447	0.00125455
GUCY1B2	-0.217922	0.000128104	0.00125942
RHOT2	-0.217805	0.000129207	0.00126812
TMEM191A	-0.217738	0.000129841	0.00127365
ITPA	-0.217729	0.000129926	0.00127365
ARMC7	-0.217579	0.000131358	0.00128542
FBXO31	-0.217527	0.000131856	0.00128903
FLJ12825	-0.217452	0.000132581	0.00129548
KRT36	-0.217417	0.000132919	0.00129814
ZFPL1	-0.217313	0.000133934	0.00130741
PRMT2	-0.217271	0.000134347	0.00131017
MAP1LC3A	-0.21725	0.000134553	0.00131153
ZNF575	-0.217185	0.00013519	0.0013158
CYHR1	-0.217146	0.000135571	0.00131887
CCHCR1	-0.217096	0.000136066	0.00132304
COPE	-0.217013	0.000136901	0.0013305
PSRC1	-0.216918	0.000137844	0.00133902
SELK	-0.21686	0.000138426	0.00134336
MAGOHB	-0.216704	0.000140012	0.00135676
SCAND1	-0.216657	0.000140493	0.00135989
PIN1	-0.216652	0.00014054	0.00135989
ATG10	-0.216406	0.000143083	0.00138074
APOBEC3G	-0.216395	0.00014319	0.00138074
C12orf47	-0.216393	0.000143212	0.00138074
RPA2	-0.21639	0.000143249	0.00138074
U2AF1L4	-0.216174	0.000145508	0.0013998
COX8A	-0.216149	0.000145779	0.00140105
TMEM9	-0.216123	0.000146048	0.00140228
HSPB9	-0.216088	0.000146427	0.00140525
FDXR	-0.216051	0.000146822	0.00140768
DPCD	-0.21604	0.000146933	0.00140807
ARAF	-0.215824	0.000149252	0.00142412
GDI1	-0.215762	0.000149929	0.00142852
OTOA	-0.215702	0.000150575	0.00143148
MRPL12	-0.215694	0.000150671	0.00143148
PARP10	-0.215629	0.000151374	0.00143657
CHDH	-0.215593	0.000151775	0.00143922
ADRA2B	-0.21557	0.000152029	0.00144094
PRR22	-0.215483	0.000152986	0.00144864
CPSF3L	-0.215414	0.000153753	0.00145382
MVD	-0.215394	0.000153971	0.00145519
PHKA2	-0.215332	0.000154666	0.00146107
TMC8	-0.215305	0.00015497	0.00146287
UROS	-0.21529	0.000155135	0.00146342
SLC35C2	-0.215214	0.000155987	0.00147061
RAD23A	-0.215209	0.000156046	0.00147061
DNAJB12	-0.215181	0.000156367	0.00147294
HES6	-0.215168	0.000156517	0.00147365
DNPEP	-0.215108	0.000157194	0.00147814
CHMP4A	-0.21506	0.000157739	0.00148236
STRADA	-0.215019	0.000158207	0.00148535
MYPOP	-0.214827	0.000160413	0.00150393
BLMH	-0.214798	0.000160752	0.0015064
TNK2	-0.214675	0.00016218	0.00151622
APOA1BP	-0.214589	0.000163193	0.00152212
MRPL46	-0.214529	0.000163896	0.00152745
LOC113230	-0.214527	0.000163927	0.00152745
TBL3	-0.214521	0.000163996	0.00152745
GFRA3	-0.214436	0.000164996	0.00153534
SH3GLB2	-0.214252	0.000167207	0.00155422
PFDN5	-0.214247	0.00016726	0.00155422
AMIGO3	-0.214199	0.000167842	0.00155672
GPATCH3	-0.214187	0.000167982	0.00155689
NAGPA	-0.214184	0.000168016	0.00155689
LMF1	-0.21417	0.000168188	0.00155776
RAD9A	-0.214124	0.000168749	0.00156005
GRK6	-0.214084	0.000169235	0.00156308
TPRA1	-0.214056	0.000169576	0.00156479
GCGR	-0.213972	0.000170604	0.00157071
PCYT2	-0.213913	0.000171334	0.00157589
NRF1	-0.213887	0.000171646	0.00157804
GPR137	-0.213868	0.000171884	0.00157876
SETD8	-0.213858	0.000172011	0.0015792
RNASEH2B	-0.213842	0.000172199	0.0015802
CROCCL1	-0.213816	0.000172522	0.0015817
PIR	-0.213797	0.000172768	0.00158216
DBNDD1	-0.213764	0.000173168	0.00158471
TFDP2	-0.213744	0.000173418	0.00158497
PUF60	-0.213743	0.000173435	0.00158497
P2RY11	-0.213701	0.000173953	0.00158897
UNK	-0.213669	0.000174358	0.0015893
CDKN2C	-0.21366	0.000174469	0.0015893
RGAG4	-0.213551	0.000175838	0.00159958
CORT	-0.213528	0.000176134	0.00160142
ISG20	-0.213522	0.000176202	0.00160142
LOC100271831	-0.213497	0.000176516	0.00160282
IL4I1	-0.213418	0.000177525	0.00160956
RPS6KB2	-0.213341	0.000178506	0.00161573
FAM125A	-0.213331	0.000178636	0.00161616
WDR62	-0.213247	0.000179713	0.00162443
C18orf22	-0.213194	0.000180393	0.0016291
ADRBK1	-0.213133	0.00018119	0.00163556
SAMD10	-0.212936	0.000183764	0.00165579
TSSC1	-0.212817	0.000185329	0.00166841
TRAPPC9	-0.212756	0.000186145	0.00167288
C7orf47	-0.212715	0.00018668	0.00167599
PRPSAP1	-0.212674	0.000187234	0.00167945
SURF1	-0.212589	0.000188372	0.00168813
C2orf79	-0.212546	0.000188952	0.00169194
SPAG7	-0.212545	0.000188967	0.00169194
MRPS7	-0.212441	0.000190381	0.00170154
HSCB	-0.212368	0.000191367	0.00170959
C17orf81	-0.212307	0.0001922	0.00171626
CPT1B	-0.212299	0.000192319	0.00171655
AP2S1	-0.212281	0.000192562	0.00171719
NFKBIB	-0.212163	0.000194191	0.00173016
ATPAF2	-0.211864	0.000198366	0.0017642
SETMAR	-0.211846	0.000198622	0.00176557
NUDC	-0.211841	0.000198697	0.00176557
TRAP1	-0.211823	0.000198952	0.00176704
RANGAP1	-0.211742	0.000200099	0.00177565
TMCO4	-0.211721	0.000200399	0.00177672
SNRPD1	-0.211702	0.000200667	0.00177751
MTIF3	-0.211551	0.000202827	0.00179505
FBXO25	-0.211544	0.00020294	0.00179525
DDRGK1	-0.21146	0.000204154	0.00180438
NDUFB3	-0.211431	0.00020457	0.00180487
LOC100134713	-0.211331	0.000206034	0.00181298
TUBGCP2	-0.211275	0.000206844	0.00181847
HAUS1	-0.211259	0.000207092	0.00181985
LOC729991	-0.211165	0.000208477	0.00183122
TRPT1	-0.211151	0.000208676	0.00183215
CTNNBIP1	-0.211077	0.000209773	0.00184097
NOL12	-0.211065	0.000209961	0.00184162
E2F1	-0.21106	0.000210031	0.00184162
ZNF784	-0.211	0.000210918	0.00184658
PAOX	-0.210839	0.000213341	0.00186407
TRAF2	-0.210693	0.000215566	0.0018802
FAM96B	-0.210663	0.00021602	0.00188334
RABL2A	-0.210541	0.000217902	0.00189642
SPPL3	-0.210513	0.000218333	0.00189851
HINT2	-0.2105	0.000218535	0.00189872
ARL3	-0.210499	0.000218548	0.00189872
STUB1	-0.210477	0.000218882	0.0019008
JMJD6	-0.210462	0.000219123	0.00190206
SLC25A19	-0.210385	0.000220308	0.00191068
AURKAIP1	-0.210346	0.000220917	0.00191474
KPTN	-0.210327	0.000221221	0.00191526
MCM7	-0.210237	0.000222631	0.00192496
FBXO15	-0.210159	0.000223857	0.00193472
TALDO1	-0.210045	0.000225669	0.001947
ZMYND10	-0.210009	0.000226235	0.00195019
CCDC34	-0.209979	0.00022672	0.00195352
PGRMC2	-0.209881	0.000228291	0.00196366
COMMD6	-0.209806	0.000229506	0.00197198
TMSB15A	-0.209803	0.000229556	0.00197198
PART1	-0.20972	0.000230903	0.0019827
APOC1	-0.209542	0.000233808	0.00200419
C19orf25	-0.209394	0.00023626	0.00202172
RAB40C	-0.209376	0.000236559	0.00202341
POLR1D	-0.209347	0.000237039	0.00202664
C8orf59	-0.209284	0.000238102	0.00203399
PHPT1	-0.209242	0.000238805	0.00203911
PTMA	-0.209192	0.000239641	0.0020445
ELAC1	-0.209185	0.000239753	0.00204458
TFEB	-0.209171	0.000239998	0.00204492
FTCD	-0.209138	0.000240553	0.00204877
FAU	-0.209079	0.000241559	0.00205407
MND1	-0.209073	0.000241653	0.00205407
FAM90A1	-0.209071	0.000241692	0.00205407
LSM6	-0.208761	0.000247003	0.00209338
C19orf57	-0.208758	0.000247054	0.00209338
PSMC3	-0.208671	0.000248575	0.00210228
URM1	-0.208629	0.000249303	0.00210617
CDC42EP4	-0.208594	0.000249913	0.00210953
SPSB3	-0.208523	0.00025116	0.00211916
FAAH2	-0.208278	0.000255516	0.00215044
LOC440356	-0.20823	0.000256378	0.00215679
H1FX	-0.208159	0.000257655	0.00216569
UBB	-0.208138	0.000258029	0.00216793
SMYD1	-0.208079	0.000259096	0.00217505
SEC11C	-0.207969	0.000261092	0.00219088
RENBP	-0.207952	0.000261412	0.00219264
SIGIRR	-0.207932	0.000261779	0.00219479
2021-03-09	-0.207878	0.000262752	0.0022011
R3HCC1	-0.207859	0.000263101	0.0022031
NCRNA00092	-0.207821	0.000263808	0.00220809
PLCXD1	-0.207794	0.000264302	0.0022113
COX7C	-0.207705	0.000265951	0.00222322
GPS1	-0.207639	0.000267175	0.00223157
GMEB2	-0.207618	0.00026757	0.00223394
ARHGAP33	-0.207599	0.000267937	0.00223521
DNAJB2	-0.207518	0.000269449	0.00224398
MDH2	-0.207455	0.000270636	0.00225198
UBXN6	-0.207259	0.000274359	0.00227831
C19orf48	-0.207201	0.000275461	0.00228449
TADA3	-0.20718	0.000275865	0.00228688
NSDHL	-0.207165	0.000276162	0.0022884
C1orf172	-0.207129	0.00027686	0.00229322
FBRS	-0.206942	0.00028047	0.00232023
H2AFX	-0.206919	0.000280931	0.00232308
S100A4	-0.206875	0.000281792	0.00232827
CDK10	-0.206817	0.000282928	0.00233668
HPCAL1	-0.206803	0.000283205	0.002338
PSMB3	-0.206625	0.000286719	0.00236213
CSRP2BP	-0.206625	0.000286721	0.00236213
SUZ12P	-0.206587	0.000287477	0.00236707
CC2D1A	-0.206405	0.000291132	0.00239252
PROCA1	-0.206319	0.000292888	0.00240596
APRT	-0.206167	0.000295993	0.00242646
ATP6V0C	-0.206029	0.000298827	0.00244365
CNPY2	-0.205985	0.000299731	0.00244903
TAS2R20	-0.20589	0.000301709	0.00246418
MAP2K2	-0.205876	0.000302006	0.00246459
TMEM199	-0.205861	0.000302324	0.00246527
RPL41	-0.205856	0.000302432	0.00246527
EXOSC1	-0.2058	0.000303606	0.00247257
MRPL37	-0.205634	0.000307102	0.00249798
NPFF	-0.205604	0.000307748	0.00249923
EDN2	-0.205599	0.000307847	0.00249923
EGLN2	-0.205593	0.000307985	0.00249923
SDF2	-0.205592	0.000308009	0.00249923
C17orf90	-0.205547	0.000308956	0.0025059
CHCHD6	-0.205376	0.000312635	0.00253273
FBXL15	-0.205277	0.000314781	0.00254588
MT3	-0.205259	0.000315168	0.00254694
EMP2	-0.205245	0.000315481	0.00254843
POLRMT	-0.205217	0.000316082	0.00255225
RPL39	-0.205015	0.000320522	0.00258107
PPP1CA	-0.205013	0.000320559	0.00258107
COX7A2	-0.204988	0.000321116	0.00258213
RFC4	-0.204978	0.000321339	0.00258213
DCAF11	-0.204946	0.000322039	0.00258567
HDDC3	-0.204933	0.000322333	0.00258699
C17orf58	-0.204893	0.000323222	0.00259125
LOC401431	-0.204784	0.000325661	0.00260844
SHARPIN	-0.204751	0.000326408	0.00261203
SLC25A35	-0.204747	0.000326485	0.00261203
C9orf9	-0.204746	0.000326504	0.00261203
COPS7B	-0.204698	0.000327604	0.00261978
NCRNA00107	-0.204686	0.000327861	0.00262078
NDUFB6	-0.204665	0.000328348	0.00262362
BCAS3	-0.20465	0.000328676	0.00262414
RECQL5	-0.204637	0.00032897	0.0026245
VKORC1	-0.204618	0.000329406	0.0026268
C17orf79	-0.204598	0.000329859	0.00262936
BTG3	-0.204546	0.000331037	0.00263664
HMGB2	-0.204451	0.000333203	0.00265283
H2AFB1	-0.204417	0.000333995	0.00265701
TBCA	-0.20435	0.000335519	0.00266582
C17orf59	-0.204068	0.000342089	0.00270841
C19orf43	-0.203975	0.000344279	0.00272466
LRRC46	-0.203954	0.00034477	0.00272746
HRASLS	-0.203886	0.000346389	0.00273701
TMEM39B	-0.203736	0.000349973	0.00276313
FOXD4L1	-0.203726	0.000350213	0.00276393
MT1DP	-0.203702	0.000350773	0.00276725
PRIMA1	-0.203625	0.00035265	0.00278096
UBE2J2	-0.203609	0.000353031	0.00278286
BANP	-0.203561	0.00035419	0.00278979
SUMO1	-0.203512	0.000355377	0.00279692
NOMO3	-0.203382	0.000358557	0.00281416
PNMA3	-0.203296	0.000360673	0.00282743
ACAD9	-0.20329	0.000360824	0.00282749
C15orf61	-0.203254	0.0003617	0.00283324
ICT1	-0.203235	0.000362169	0.00283581
CBY1	-0.203159	0.000364072	0.00284846
C2orf24	-0.202981	0.000368513	0.00287868
XRCC6BP1	-0.202974	0.000368695	0.00287897
TACR2	-0.202957	0.00036912	0.00288117
PLP2	-0.202916	0.00037015	0.00288694
HSPB1	-0.202869	0.00037135	0.00289403
ZGPAT	-0.202835	0.000372215	0.00289963
IL11RA	-0.202789	0.000373373	0.00290638
PCGF1	-0.202759	0.00037415	0.00291071
CCDC74A	-0.202754	0.000374256	0.00291071
PRDX4	-0.202697	0.000375723	0.00292011
KCNE2	-0.202341	0.000384954	0.00298485
C3orf62	-0.202307	0.000385848	0.00299063
ANKZF1	-0.202279	0.000386585	0.00299517
PSMD9	-0.202207	0.000388479	0.00300516
SIRT4	-0.202093	0.000391494	0.00302731
UBE2D2	-0.202067	0.000392188	0.00303033
BCKDK	-0.20205	0.000392645	0.00303267
MRPL20	-0.201929	0.00039589	0.00305438
PEMT	-0.201925	0.000395999	0.00305438
HUNK	-0.201922	0.000396069	0.00305438
DAK	-0.201811	0.000399061	0.00306913
TMEM18	-0.201676	0.000402743	0.00309267
PDXK	-0.201667	0.000403001	0.00309346
SNX11	-0.201632	0.000403936	0.00309944
HSD11B1L	-0.201608	0.000404599	0.00310213
SOX12	-0.201593	0.00040502	0.00310417
KRT72	-0.201506	0.000407425	0.0031178
BUD13	-0.201447	0.000409046	0.00312594
TNRC6C	-0.201444	0.000409117	0.00312594
NCRNA00176	-0.201404	0.000410251	0.00313219
RBP7	-0.201327	0.000412383	0.00314606
MYCNOS	-0.20131	0.000412861	0.0031485
GPS2	-0.20129	0.000413432	0.00315044
C14orf93	-0.201164	0.000416948	0.00317024
UQCRC1	-0.201163	0.000416986	0.00317024
PARL	-0.201142	0.000417592	0.00317363
TCTEX1D2	-0.200999	0.000421639	0.00320073
C16orf61	-0.200976	0.000422285	0.00320238
SAPS2	-0.200796	0.000427455	0.00323501
C15orf27	-0.200741	0.00042905	0.00324461
SYT6	-0.200622	0.000432518	0.00326587
MTCP1NB	-0.200361	0.000440211	0.0033114
TIGD3	-0.200271	0.000442874	0.00332766
KEL	-0.200254	0.000443378	0.00332903
B9D2	-0.200175	0.000445764	0.00334432
C19orf45	-0.200094	0.000448181	0.00335739
TXNL1	-0.200013	0.000450636	0.00337071
GNB2	-0.199999	0.000451077	0.00337192
TBCB	-0.199997	0.000451136	0.00337192
SEPHS2	-0.199974	0.00045184	0.00337321
GTF2IRD2	-0.199969	0.000451986	0.00337321
USP20	-0.199958	0.000452331	0.00337451
PPIH	-0.199928	0.000453229	0.00337994
DUS3L	-0.199873	0.000454898	0.0033901
GSS	-0.199872	0.000454931	0.0033901
TACO1	-0.199742	0.000458927	0.00341732
RBM34	-0.199569	0.0004643	0.00345087
ETFB	-0.199506	0.000466277	0.00346298
CAMTA1	-0.199451	0.000467996	0.00347191
TIMM13	-0.199445	0.000468177	0.00347191
IDI2	-0.199409	0.000469314	0.00347904
LONP1	-0.199354	0.000471043	0.00348796
WBSCR28	-0.199298	0.000472823	0.00349594
CDC34	-0.199277	0.000473492	0.00349828
MGC70857	-0.199202	0.000475895	0.00350953
TMEM93	-0.199072	0.000480041	0.00353748
UBXN1	-0.199056	0.000480557	0.00353997
S100A1	-0.199006	0.000482175	0.00354858
CDKN2D	-0.199001	0.00048232	0.00354858
SDR39U1	-0.198975	0.000483168	0.00355001
UBE2C	-0.198911	0.000485254	0.00356139
GNPAT	-0.198809	0.000488567	0.00357779
SOX2OT	-0.198767	0.000489964	0.00358539
MGC72080	-0.198723	0.000491381	0.0035927
HPCA	-0.19872	0.000491505	0.0035927
KIAA1984	-0.198661	0.000493446	0.00360159
KRT2	-0.198652	0.00049374	0.00360242
NOSIP	-0.198592	0.00049573	0.00361296
SMUG1	-0.19852	0.000498119	0.00362771
RDH5	-0.198514	0.000498299	0.00362771
IMP3	-0.198497	0.000498866	0.0036305
FOXH1	-0.198424	0.000501312	0.00364165
TSFM	-0.198414	0.00050166	0.00364285
COQ4	-0.198339	0.000504161	0.00365866
PPA2	-0.198302	0.000505411	0.00366607
FAM174B	-0.198218	0.000508269	0.00368339
POLR2J	-0.198089	0.000512639	0.00370769
LRRC56	-0.198008	0.00051542	0.00372375
EXOSC4	-0.197989	0.000516088	0.00372722
PRPF40B	-0.197938	0.00051782	0.00373702
STAC3	-0.197893	0.000519382	0.00374664
ASF1B	-0.197889	0.000519531	0.00374664
ALDOC	-0.197831	0.000521544	0.00375728
OSGEP	-0.197819	0.000521966	0.00375876
APITD1	-0.197752	0.000524288	0.0037706
MRPS18C	-0.19775	0.000524367	0.0037706
APOBEC3H	-0.197694	0.000526327	0.00378059
XRCC1	-0.197654	0.000527711	0.0037878
PIH1D1	-0.197636	0.00052835	0.00378965
PTOV1	-0.197573	0.000530576	0.00380288
SCRN2	-0.197563	0.00053091	0.0038039
RRAGD	-0.197487	0.000533609	0.00381774
SLC27A2	-0.19742	0.000535994	0.00382711
RECQL4	-0.197272	0.000541305	0.00385924
WRAP53	-0.197157	0.000545428	0.00388276
LMAN2	-0.197113	0.000547031	0.00389139
MT1F	-0.197058	0.000549034	0.00390424
AQP4	-0.197023	0.000550309	0.00391191
COX6C	-0.197005	0.000550974	0.00391452
FAM54B	-0.196903	0.000554708	0.00393465
D2HGDH	-0.196883	0.000555442	0.00393575
C1orf151	-0.196837	0.000557158	0.00394651
MYL6	-0.196659	0.000563741	0.00398321
FAM159A	-0.196642	0.000564388	0.00398461
RCCD1	-0.196638	0.000564539	0.00398461
C2orf68	-0.196625	0.000565017	0.00398657
RPL23A	-0.196587	0.000566441	0.00399425
MACROD1	-0.196586	0.000566507	0.00399425
NINJ2	-0.196528	0.000568673	0.00400334
RNASEK	-0.196427	0.000572469	0.00402487
KCNMB3	-0.196235	0.000579809	0.0040736
TATDN3	-0.196196	0.000581274	0.00408245
RBM8A	-0.196134	0.000583667	0.00409637
ATP5EP2	-0.196093	0.000585258	0.00410609
MDS2	-0.196072	0.000586059	0.00411026
PAF1	-0.196022	0.000588013	0.00411979
LOH12CR2	-0.196021	0.000588039	0.00411979
SUMO2	-0.196016	0.000588255	0.00411985
DRAP1	-0.196009	0.000588518	0.00412024
OVOL2	-0.195987	0.000589385	0.00412341
SCNN1G	-0.195933	0.000591459	0.00413502
C6orf1	-0.19588	0.00059356	0.0041468
GPHA2	-0.195802	0.000596628	0.00416676
MYEOV2	-0.195773	0.000597739	0.004173
HESX1	-0.195737	0.000599188	0.00417878
VBP1	-0.195727	0.000599573	0.00418
THOC3	-0.195715	0.000600033	0.00418174
IRX6	-0.195631	0.000603357	0.00419903
RAVER1	-0.195588	0.000605077	0.00420806
FAM195A	-0.195551	0.00060658	0.00421703
FLAD1	-0.195471	0.000609757	0.00423764
CD83	-0.195404	0.000612468	0.00425032
LIME1	-0.195399	0.000612649	0.00425032
THOC6	-0.195384	0.000613277	0.00425319
UBXN11	-0.195358	0.000614321	0.00425776
SSR2	-0.195357	0.000614364	0.00425776
SKP1	-0.195306	0.000616409	0.004266
CCDC106	-0.195287	0.000617194	0.00426994
IL17RC	-0.195193	0.000621013	0.00429218
EFCAB2	-0.195192	0.000621056	0.00429218
H3F3B	-0.195158	0.000622455	0.00429887
COPZ1	-0.195123	0.000623901	0.00430736
RPL18	-0.19506	0.000626476	0.00432065
AIPL1	-0.195007	0.000628655	0.00433267
KEAP1	-0.194967	0.000630315	0.00434111
RBM42	-0.194841	0.000635554	0.00436963
ACBD6	-0.194779	0.000638156	0.004386
ROMO1	-0.19463	0.000644399	0.00441975
PRSS50	-0.194471	0.000651172	0.00445699
PEX16	-0.19438	0.000655064	0.00447747
WDR24	-0.194366	0.000655662	0.00448002
TMEM81	-0.194214	0.000662217	0.00451396
COG7	-0.194099	0.000667214	0.00454351
POR	-0.194063	0.000668785	0.0045525
RPP21	-0.194023	0.000670535	0.00456129
TNFSF12-TNFSF13	-0.194007	0.000671253	0.00456461
ACSM1	-0.193922	0.000674967	0.00458673
C1orf66	-0.193874	0.000677108	0.00459843
ITGB3BP	-0.193873	0.00067715	0.00459843
C12orf45	-0.193866	0.000677456	0.00459869
ASNA1	-0.193862	0.000677651	0.00459869
GFER	-0.193815	0.000679739	0.00460972
DYNLT1	-0.19376	0.000682144	0.00462288
DAPL1	-0.193674	0.000685988	0.0046426
CD320	-0.193623	0.000688313	0.00465414
CD2BP2	-0.193616	0.000688627	0.00465414
LRRC61	-0.193564	0.000690947	0.00466823
PTPRCAP	-0.193452	0.000696019	0.00469613
LMO1	-0.19344	0.000696564	0.00469661
GPAA1	-0.193428	0.000697092	0.00469804
TRAIP	-0.193425	0.000697247	0.00469804
CCBL1	-0.193397	0.000698492	0.00470375
PPP1R14D	-0.193391	0.000698792	0.00470375
HIST1H4J	-0.193367	0.000699867	0.00470932
RNF130	-0.193359	0.000700235	0.0047102
TBC1D7	-0.193352	0.000700568	0.00471085
FBL	-0.193346	0.000700839	0.00471092
IMPA2	-0.193337	0.000701259	0.00471092
LOC375190	-0.193245	0.000705458	0.00473286
ATHL1	-0.193244	0.000705507	0.00473286
DNASE1L2	-0.193204	0.000707354	0.00474046
EIF2B1	-0.192991	0.000717203	0.00480149
C11orf67	-0.192831	0.000724725	0.00484709
NXT1	-0.192739	0.000729065	0.0048712
RPL21	-0.192723	0.000729844	0.00487477
CENPH	-0.192684	0.000731667	0.00488203
EIF4E2	-0.192678	0.00073197	0.00488242
CDKN1B	-0.192611	0.000735146	0.00489867
CYP27A1	-0.19246	0.000742397	0.00493608
SNHG6	-0.192458	0.000742509	0.00493608
MRPL27	-0.192453	0.000742744	0.00493608
FKBP8	-0.192289	0.000750657	0.00498035
LMO4	-0.192284	0.000750909	0.00498035
TMED1	-0.192248	0.000752667	0.00498373
TIMM10	-0.192241	0.000753031	0.00498448
C20orf27	-0.192218	0.000754128	0.00498842
VAMP8	-0.192137	0.000758088	0.00500796
APBA3	-0.19208	0.000760917	0.00501666
ADCK4	-0.191994	0.000765157	0.00504127
GTF3C1	-0.191982	0.00076576	0.00504358
APOBEC3D	-0.191965	0.00076662	0.0050459
FAM178B	-0.191908	0.000769418	0.00506097
C11orf83	-0.191834	0.000773132	0.00508204
FAM149A	-0.191781	0.000775775	0.00509541
PGLS	-0.191746	0.000777522	0.00510416
ABCA3	-0.191706	0.000779543	0.00511405
MRPL9	-0.191667	0.000781503	0.00512353
STMN1	-0.191584	0.000785732	0.00514026
CXorf42	-0.191581	0.000785862	0.00514026
SCAF1	-0.191506	0.000789698	0.00515857
C16orf86	-0.191442	0.000792939	0.00517464
MAPKAPK5	-0.191229	0.000803936	0.00524297
EXOSC9	-0.191153	0.000807901	0.00526021
C20orf96	-0.191091	0.0008111	0.00527586
CCDC125	-0.191057	0.000812888	0.00528404
PLA2G6	-0.191011	0.000815299	0.00529452
ELP2P	-0.191004	0.000815665	0.00529517
PIGU	-0.190994	0.000816187	0.00529683
ZNF534	-0.190959	0.000818037	0.00530711
RS1	-0.190779	0.000827553	0.00535837
UBE2I	-0.190768	0.000828144	0.00536045
LSM2	-0.19074	0.000829652	0.00536672
ZNF133	-0.19066	0.00083395	0.00538752
CHST14	-0.190646	0.000834699	0.0053906
TWF2	-0.190535	0.000840667	0.00542036
NSFL1C	-0.190517	0.000841621	0.00542475
NAGK	-0.190402	0.000847863	0.00546145
NFYC	-0.190375	0.000849363	0.00546934
OVCA2	-0.190368	0.000849737	0.00546997
UCN	-0.190352	0.000850624	0.00547215
CWF19L1	-0.190275	0.000854819	0.0054938
TNFRSF13C	-0.190051	0.000867216	0.00556809
FAM108A1	-0.190022	0.000868796	0.00557383
SMARCAL1	-0.190019	0.000868951	0.00557383
CPNE6	-0.189902	0.000875519	0.00561054
N4BP3	-0.189833	0.000879372	0.00563341
ATP5I	-0.189775	0.000882671	0.00564728
BSCL2	-0.189764	0.000883301	0.00564932
C20orf134	-0.189719	0.000885829	0.00565294
LOC284440	-0.189712	0.000886214	0.00565359
SETD4	-0.189679	0.000888132	0.00566038
RPL22L1	-0.189641	0.000890245	0.00567013
COASY	-0.189574	0.000894109	0.00568392
FRAT1	-0.189557	0.000895085	0.00568686
ZSWIM7	-0.189454	0.000900998	0.00571676
PABPN1	-0.189335	0.000907883	0.00575739
ZNF408	-0.189269	0.00091168	0.00577533
TCF19	-0.189253	0.000912603	0.00577923
UBA7	-0.189249	0.000912877	0.00577923
CPSF3	-0.189144	0.000919009	0.00581216
NDUFA8	-0.18914	0.000919247	0.00581216
LOC100216545	-0.189121	0.000920378	0.00581746
TEX264	-0.1891	0.000921584	0.00582324
FIZ1	-0.189022	0.000926152	0.00585025
C3orf47	-0.188973	0.000929108	0.00586705
NSUN5P1	-0.188914	0.000932591	0.00588532
RNASE1	-0.188809	0.000938837	0.00591723
LOC100130015	-0.188674	0.000946956	0.00596274
CHMP1A	-0.188666	0.000947437	0.00596293
AGPAT2	-0.188663	0.000947585	0.00596293
ROM1	-0.188656	0.000948023	0.0059638
ZBTB17	-0.188606	0.000951079	0.00598113
PRPH	-0.188517	0.000956479	0.00601129
UMODL1	-0.188478	0.000958852	0.0060205
CD8B	-0.188377	0.000965025	0.00605608
SFRS3	-0.188348	0.000966823	0.00606174
SNRPF	-0.188346	0.000966943	0.00606174
GADD45GIP1	-0.188338	0.000967387	0.00606261
ZNF837	-0.188192	0.000976422	0.00610103
SPG7	-0.18819	0.000976581	0.00610103
GLTSCR2	-0.188044	0.000985656	0.00614942
LASS4	-0.188037	0.00098611	0.00614942
C10orf11	-0.188023	0.000986992	0.00615255
ANAPC16	-0.188016	0.000987407	0.00615321
TMEM80	-0.187991	0.000988985	0.00616111
S100A5	-0.187889	0.000995368	0.00619119
B4GALT3	-0.187729	0.00100554	0.00624276
TRAPPC3	-0.187549	0.00101705	0.00629104
FEN1	-0.187456	0.00102309	0.00632045
IGSF9	-0.187281	0.00103445	0.00638045
SEMA4A	-0.187263	0.00103562	0.00638569
CAPNS1	-0.187205	0.00103946	0.00640736
CHODL	-0.187193	0.00104024	0.00640819
SEMA4D	-0.187139	0.00104378	0.006428
KDM1A	-0.187092	0.00104687	0.00644106
LOC642846	-0.187041	0.00105027	0.00645802
DDX39	-0.186939	0.00105708	0.00648999
SUSD4	-0.186917	0.00105851	0.00649463
ACYP2	-0.186898	0.00105978	0.00650042
TMEM187	-0.186846	0.00106331	0.00651607
POP5	-0.186827	0.00106455	0.00651961
SFRS7	-0.18678	0.0010677	0.00653492
CCDC104	-0.186633	0.00107766	0.00658371
SCAND2	-0.186562	0.00108252	0.00660069
LRRC24	-0.18655	0.00108332	0.00660211
TRIM28	-0.186543	0.00108377	0.00660283
EIF2B3	-0.186534	0.00108444	0.00660461
ECH1	-0.18648	0.00108809	0.00662102
TMEM54	-0.186395	0.00109396	0.00665268
CTU2	-0.186352	0.00109689	0.00666638
MIF	-0.186223	0.00110586	0.00671202
EEFSEC	-0.18622	0.00110608	0.00671202
STX5	-0.18618	0.00110882	0.00672656
FAM98C	-0.186161	0.00111014	0.00673257
DHPS	-0.186124	0.00111275	0.0067404
ZC3HC1	-0.186095	0.00111477	0.00674603
SS18L2	-0.186091	0.00111507	0.00674603
RUVBL2	-0.185911	0.00112775	0.00681315
ZCWPW1	-0.185909	0.00112788	0.00681315
RPL36	-0.185883	0.00112971	0.00682215
AMDHD2	-0.185875	0.00113027	0.00682346
DGKG	-0.185868	0.00113077	0.00682439
COX17	-0.185824	0.00113394	0.00684088
PITX1	-0.185799	0.00113571	0.00684384
C19orf36	-0.185762	0.00113838	0.00685575
2021-09-01	-0.185726	0.0011409	0.00686884
MCF2L	-0.185677	0.00114441	0.00688789
C3orf33	-0.185608	0.00114937	0.00690938
LOC92659	-0.185583	0.00115123	0.00691851
PDK2	-0.18557	0.00115211	0.00692053
RANGRF	-0.185568	0.00115226	0.00692053
EXOSC8	-0.185499	0.00115724	0.00694205
NRSN2	-0.185447	0.00116107	0.00696293
PRAF2	-0.185365	0.00116707	0.00698836
MRPL28	-0.185311	0.00117099	0.00700523
RPS11	-0.185291	0.00117248	0.00700875
NUSAP1	-0.185289	0.00117259	0.00700875
TRPM2	-0.185258	0.00117485	0.00701881
RPS9	-0.185231	0.00117683	0.00702569
RGS10	-0.185196	0.00117946	0.00703717
FDPS	-0.185165	0.00118172	0.0070464
RAMP2	-0.185147	0.00118309	0.00705005
FOXM1	-0.185143	0.00118339	0.00705005
TMC6	-0.185112	0.00118564	0.00705922
MRPL11	-0.185084	0.00118774	0.00706833
CHRNB2	-0.185082	0.00118788	0.00706833
PUSL1	-0.184981	0.00119538	0.00710328
NDUFS4	-0.184975	0.00119585	0.00710328
CIRBP	-0.184728	0.00121445	0.00720702
TBX6	-0.184678	0.00121827	0.00722112
ZNF174	-0.184658	0.0012198	0.00722801
MYO1H	-0.184604	0.0012239	0.00724801
PSMA4	-0.184543	0.00122855	0.00726689
LOC100240735	-0.184536	0.0012291	0.007268
NUDT1	-0.184463	0.00123471	0.00729466
ZNF580	-0.184451	0.00123565	0.00729586
RBM14	-0.184415	0.00123837	0.00730757
STRC	-0.184408	0.00123898	0.007309
SLC25A14	-0.184388	0.00124048	0.00731161
ZNF346	-0.184374	0.00124157	0.00731461
NACA2	-0.184371	0.00124176	0.00731461
ARL2	-0.184354	0.00124309	0.00731824
GLS2	-0.184344	0.00124385	0.00731824
MFSD6L	-0.184303	0.00124708	0.00733072
CFDP1	-0.184298	0.00124744	0.00733072
FDX1L	-0.18428	0.00124887	0.00733695
APOO	-0.18427	0.00124962	0.00733919
PLA2G3	-0.184214	0.00125401	0.00736062
PELI3	-0.184204	0.00125479	0.007363
C16orf91	-0.184166	0.00125778	0.00737745
PRPSAP2	-0.184119	0.00126143	0.00739317
LENG1	-0.184112	0.00126196	0.00739317
TNNC2	-0.18411	0.00126216	0.00739317
PRSS53	-0.184069	0.00126537	0.00740765
C16orf93	-0.183961	0.00127392	0.00744236
ZBTB45	-0.183863	0.00128169	0.00747092
TTLL1	-0.183861	0.00128181	0.00747092
RPL24	-0.183855	0.00128231	0.00747161
SMARCC2	-0.183829	0.00128439	0.00748153
KIAA2022	-0.183823	0.00128484	0.00748199
CALML3	-0.18377	0.0012891	0.00749804
DDX41	-0.183732	0.00129218	0.00751163
CXorf26	-0.183732	0.00129219	0.00751163
CIDECP	-0.183707	0.00129415	0.00752082
TAPBPL	-0.183652	0.00129859	0.00753872
B3GALT6	-0.183548	0.00130703	0.00758019
SNRPD2	-0.183402	0.00131888	0.00763282
HCST	-0.183376	0.00132105	0.0076392
ZNF394	-0.183271	0.00132963	0.00768439
AMOT	-0.183209	0.00133476	0.00770952
ATP6AP1	-0.183165	0.00133843	0.0077285
C2orf3	-0.183111	0.00134292	0.00774765
BANF1	-0.183103	0.00134356	0.00774914
FUNDC1	-0.183065	0.00134676	0.00775859
ARL9	-0.183033	0.00134937	0.00776911
C16orf42	-0.182994	0.00135265	0.0077835
GBAP1	-0.182994	0.00135265	0.0077835
STK40	-0.182955	0.00135592	0.00780007
UNC45A	-0.1829	0.00136053	0.00781914
LOC100129066	-0.182852	0.00136458	0.00783734
CHKB	-0.18285	0.00136476	0.00783734
NSUN5	-0.182834	0.00136615	0.00784306
TOMM22	-0.182794	0.00136945	0.00785975
LOC151174	-0.182777	0.00137097	0.00786479
CNPY3	-0.182775	0.00137112	0.00786479
TMEM149	-0.182706	0.00137696	0.00789147
FANCL	-0.182685	0.00137871	0.00789919
LOC728554	-0.182664	0.00138055	0.00790746
SRP14	-0.182574	0.00138823	0.00794233
RNF5	-0.182544	0.00139084	0.0079544
SNHG8	-0.18251	0.00139375	0.0079628
UCP2	-0.182509	0.00139381	0.0079628
PPP2R4	-0.182487	0.00139572	0.00797143
SRA1	-0.1824	0.00140324	0.0080075
SNRPC	-0.182386	0.00140443	0.00801198
NMU	-0.182328	0.00140951	0.00803318
CCDC159	-0.182309	0.00141111	0.00803683
WDR18	-0.182198	0.00142082	0.00807982
CATSPER3	-0.18216	0.00142415	0.0080897
IMP5	-0.182151	0.00142492	0.00809174
SYMPK	-0.182131	0.0014267	0.00809957
AP2M1	-0.182097	0.00142972	0.0081144
PDE6B	-0.182086	0.00143065	0.00811736
NDUFV1	-0.181996	0.00143861	0.0081602
USP30	-0.181967	0.00144118	0.00817072
EZH2	-0.181962	0.00144164	0.00817072
TMSB15B	-0.181855	0.00145111	0.00821471
DDX23	-0.181849	0.00145164	0.00821535
SLC28A1	-0.181838	0.0014527	0.00821851
CHCHD10	-0.181825	0.00145384	0.00821898
EPHX1	-0.181824	0.00145393	0.00821898
LOC284788	-0.181814	0.00145483	0.00821984
BTBD2	-0.18174	0.00146142	0.00824959
RPUSD1	-0.181735	0.00146187	0.00824978
SAP18	-0.181669	0.00146786	0.00827657
GPT2	-0.181612	0.00147298	0.00830306
USMG5	-0.181575	0.00147633	0.00831959
RND2	-0.181552	0.0014784	0.00832656
C6orf108	-0.181466	0.0014863	0.00836396
CLCN7	-0.181446	0.00148806	0.00837152
NFKBIL1	-0.18144	0.00148867	0.00837257
NR1I3	-0.18141	0.00149136	0.00838296
ACADVL	-0.181322	0.0014994	0.00842341
SMPD1	-0.181282	0.00150312	0.00843952
TRNAU1AP	-0.181244	0.00150665	0.00845534
NACA	-0.181194	0.00151127	0.00847379
PRDX6	-0.181158	0.00151458	0.0084895
ZNF620	-0.18106	0.00152375	0.00853608
RPS3A	-0.18095	0.00153405	0.00859137
TAZ	-0.180792	0.00154892	0.00866736
NRTN	-0.180729	0.00155496	0.00869133
ATP5E	-0.180599	0.00156736	0.00875069
PHOSPHO2	-0.180532	0.00157378	0.00878176
PSMB9	-0.180524	0.00157454	0.00878185
ANKS1B	-0.180505	0.00157637	0.00878633
TH1L	-0.180298	0.00159638	0.00888295
NT5C	-0.180226	0.00160342	0.00891358
C21orf70	-0.180155	0.00161043	0.00894117
LOC728758	-0.180146	0.00161132	0.00894358
UQCRFS1	-0.180124	0.0016135	0.00895318
TRAPPC5	-0.180095	0.00161632	0.00896297
SYTL1	-0.180092	0.00161661	0.00896297
ATP5L	-0.180084	0.00161737	0.00896468
WDR8	-0.180078	0.001618	0.00896566
DECR2	-0.179985	0.00162723	0.00900931
PRPF19	-0.179959	0.00162976	0.00901951
SYNGR4	-0.179957	0.00162998	0.00901951
RAC3	-0.179952	0.0016305	0.00901985
MGST3	-0.179892	0.00163647	0.00904543
ASB12	-0.179891	0.00163649	0.00904543
SOX2	-0.179884	0.00163724	0.0090471
IAH1	-0.179843	0.00164133	0.00906466
NCOA5	-0.17983	0.00164263	0.00906681
CTDSP1	-0.179816	0.00164398	0.00906922
C16orf75	-0.179769	0.00164871	0.00909029
PQLC1	-0.179757	0.00164998	0.00909444
C22orf25	-0.179753	0.00165038	0.00909444
GZMM	-0.179627	0.00166307	0.00915912
C19orf73	-0.179623	0.0016635	0.00915912
C2orf28	-0.179512	0.0016747	0.00920809
AP2A2	-0.179378	0.00168838	0.00927051
DSCR6	-0.179357	0.00169058	0.00927744
MCM5	-0.179345	0.00169181	0.00928163
C17orf62	-0.1793	0.0016964	0.00930424
DPM3	-0.179248	0.00170177	0.00932859
AAMP	-0.179229	0.00170377	0.00933466
PBX4	-0.179227	0.00170393	0.00933466
ZNF512	-0.179224	0.00170429	0.00933466
POLD1	-0.179193	0.00170743	0.00934672
FAM22A	-0.179164	0.00171044	0.00935806
ILF2	-0.179143	0.00171264	0.0093675
NAA38	-0.179104	0.00171672	0.00938357
AP4B1	-0.178913	0.00173669	0.00947043
CDK5RAP3	-0.178896	0.00173854	0.00947793
NINJ1	-0.178868	0.00174147	0.00949128
RAD51C	-0.178859	0.0017424	0.00949377
FAM58A	-0.178822	0.00174636	0.00951276
CKS1B	-0.178698	0.00175952	0.00956611
ABHD11	-0.178673	0.0017621	0.00957491
C1orf59	-0.178663	0.00176324	0.00957847
RPL35	-0.178638	0.00176591	0.00958755
C10orf58	-0.178572	0.0017729	0.00962047
SNRPA1	-0.178377	0.00179403	0.00971921
C1orf159	-0.178355	0.00179639	0.00972796
C1orf122	-0.178329	0.00179922	0.00973873
DULLARD	-0.178325	0.00179959	0.00973873
FAM134C	-0.178234	0.00180953	0.00978983
RPS21	-0.178202	0.00181308	0.00980043
C20orf7	-0.178093	0.00182507	0.00985783
TRUB2	-0.178076	0.00182685	0.00986457
EFS	-0.178072	0.0018273	0.00986457
PRPF31	-0.178007	0.00183449	0.00990069
DPM2	-0.177947	0.00184119	0.00992942
PRELID1	-0.17794	0.00184198	0.00993033
NRN1L	-0.177905	0.00184587	0.00994414
C21orf45	-0.177899	0.00184654	0.00994414
SNRPG	-0.177827	0.00185452	0.00997632
UBE2L3	-0.177804	0.00185715	0.00998774
SIRT6	-0.177792	0.00185839	0.00999172
ANKRD16	-0.177713	0.00186728	0.0100314
C9orf37	-0.177701	0.00186862	0.0100359
DPY30	-0.177677	0.00187132	0.0100423
PIPOX	-0.177677	0.00187133	0.0100423
PPFIBP2	-0.17765	0.00187445	0.0100563
ZNF140	-0.177623	0.00187746	0.0100671
MGST2	-0.177603	0.00187974	0.0100766
CRYAB	-0.17746	0.00189599	0.0101528
PHF11	-0.177432	0.00189918	0.0101654
CRYBB1	-0.177387	0.0019043	0.0101836
NAP1L4	-0.177334	0.00191033	0.0102048
DNLZ	-0.17732	0.00191193	0.0102079
ATP6V0B	-0.177313	0.00191276	0.0102096
SUMO1P3	-0.177305	0.00191373	0.010212
RPL13AP3	-0.177229	0.00192244	0.0102505
SAT2	-0.177229	0.00192249	0.0102505
CACNB3	-0.177182	0.00192785	0.0102736
LRRC14	-0.177175	0.00192868	0.0102753
C9orf98	-0.177167	0.00192963	0.0102776
C20orf196	-0.17713	0.00193392	0.0102977
ALDH2	-0.177044	0.00194396	0.0103456
RPLP2	-0.177014	0.00194744	0.0103613
CENPP	-0.176884	0.00196268	0.0104313
NOP10	-0.176873	0.00196401	0.0104356
RHEBL1	-0.176834	0.00196859	0.0104543
SLC25A29	-0.176807	0.0019718	0.0104686
SNAI3	-0.176759	0.00197746	0.010493
CAMKK1	-0.176728	0.00198116	0.0105099
STK16	-0.176706	0.0019838	0.0105211
TNFRSF25	-0.176602	0.00199617	0.0105782
CLYBL	-0.176536	0.0020041	0.0106141
NEUROG1	-0.176532	0.00200454	0.0106141
ETV7	-0.176494	0.00200915	0.0106273
CNTROB	-0.176493	0.00200917	0.0106273
NDUFB4	-0.176476	0.00201124	0.0106354
TSPO	-0.176462	0.0020129	0.0106414
TGIF2	-0.17641	0.00201927	0.010667
RPLP1	-0.176368	0.00202433	0.0106898
TUBB2C	-0.176364	0.00202474	0.0106898
ART5	-0.176353	0.00202613	0.0106914
RPS10P7	-0.176256	0.00203792	0.0107367
HAUS7	-0.176256	0.00203794	0.0107367
CIB2	-0.17611	0.00205574	0.0108133
ITPKB	-0.176098	0.00205726	0.0108184
TRAPPC1	-0.176067	0.00206109	0.0108357
CCDC42B	-0.176038	0.00206461	0.0108514
ARF5	-0.176006	0.00206856	0.0108692
SLC2A8	-0.175938	0.00207697	0.0108961
PPFIA3	-0.175922	0.00207896	0.0109011
CKLF	-0.175911	0.00208036	0.0109011
CRTC2	-0.175856	0.00208715	0.0109265
LRP3	-0.175848	0.0020882	0.0109291
STAR	-0.175771	0.00209771	0.010976
NSUN5P2	-0.175682	0.00210898	0.0110263
HMG20B	-0.175642	0.00211395	0.0110494
ANKRD58	-0.175542	0.00212663	0.0111087
TSKS	-0.175539	0.00212696	0.0111087
HDAC5	-0.175511	0.00213047	0.0111212
SLC22A17	-0.17544	0.00213959	0.0111571
NENF	-0.175401	0.00214452	0.011174
C16orf68	-0.175342	0.002152	0.0112012
TDRD3	-0.175233	0.0021661	0.0112687
SERF1A	-0.175098	0.0021835	0.0113385
NDUFS2	-0.175083	0.00218543	0.0113442
C20orf11	-0.175081	0.00218574	0.0113442
CABP1	-0.175068	0.00218743	0.011347
DYRK1B	-0.174897	0.00220976	0.0114504
NCRNA00219	-0.174867	0.00221369	0.0114618
PRSS45	-0.174805	0.00222183	0.0114985
RHPN1	-0.174766	0.00222697	0.0115191
LRRC47	-0.174728	0.002232	0.0115362
DLG3	-0.174678	0.00223867	0.0115676
ZNF428	-0.17464	0.00224363	0.0115812
NACAP1	-0.174616	0.00224691	0.0115951
NIT2	-0.174566	0.00225351	0.0116203
FCGRT	-0.174566	0.00225354	0.0116203
CCDC77	-0.174554	0.00225514	0.0116255
CABLES2	-0.174526	0.00225893	0.0116419
SGSM3	-0.174428	0.002272	0.0116973
TIMM44	-0.174342	0.00228367	0.0117445
NOTCH2NL	-0.174294	0.00229011	0.0117723
USP21	-0.174276	0.00229257	0.0117819
HAUS8	-0.174208	0.00230185	0.0118266
RPS7	-0.174169	0.00230715	0.0118507
RNF126	-0.174159	0.00230847	0.0118544
GABARAPL2	-0.174125	0.00231316	0.0118754
OPTC	-0.174061	0.00232181	0.0119076
C1orf50	-0.17402	0.00232745	0.0119303
SHFM1	-0.173989	0.00233177	0.0119464
DMRT1	-0.173964	0.00233527	0.0119599
RUFY4	-0.173955	0.00233649	0.0119599
ZNF789	-0.17395	0.00233719	0.0119599
DKKL1	-0.173899	0.00234415	0.0119872
EYA2	-0.173896	0.00234466	0.0119872
TNNT2	-0.173859	0.00234975	0.0120076
SETD1A	-0.173817	0.00235551	0.0120282
C9orf46	-0.173765	0.00236281	0.0120557
MGC2889	-0.173705	0.00237116	0.0120859
RPL39L	-0.173641	0.00238017	0.0121226
PI16	-0.1736	0.00238591	0.0121424
WBSCR22	-0.173579	0.00238892	0.0121547
FHIT	-0.173551	0.00239282	0.0121683
PSTK	-0.173535	0.00239505	0.0121765
LRRC20	-0.173526	0.00239635	0.0121794
TMEM160	-0.173448	0.00240741	0.0122219
REM2	-0.173415	0.00241204	0.012241
CD72	-0.173405	0.00241345	0.012245
SNX22	-0.173226	0.0024391	0.0123553
ENHO	-0.173223	0.00243952	0.0123553
LY6G6D	-0.173172	0.00244678	0.0123826
SIVA1	-0.173144	0.00245082	0.0123968
LYSMD2	-0.173107	0.00245613	0.0124204
ZNF581	-0.173102	0.00245693	0.0124213
IRF3	-0.173019	0.0024689	0.012466
SLC25A1	-0.172978	0.00247485	0.0124929
MRPS9	-0.172857	0.00249251	0.0125691
VARS2	-0.172855	0.00249289	0.0125691
C11orf52	-0.172853	0.00249312	0.0125691
RASL10A	-0.172829	0.00249658	0.0125803
PCK2	-0.172747	0.00250873	0.0126318
HAMP	-0.172731	0.002511	0.0126369
IFI27L2	-0.172715	0.00251345	0.01264
SLC2A5	-0.172675	0.00251925	0.0126656
HNRNPA1	-0.17263	0.00252599	0.0126963
PSMD13	-0.172522	0.00254204	0.0127641
C12orf32	-0.172517	0.0025428	0.0127647
LOR	-0.172499	0.00254541	0.0127745
CCDC53	-0.172464	0.0025507	0.0127919
HNRNPA3	-0.172463	0.00255081	0.0127919
FLJ35220	-0.17241	0.00255879	0.0128191
SLC25A26	-0.172295	0.00257603	0.0128853
C6orf26	-0.17228	0.00257823	0.0128853
FBF1	-0.172279	0.00257849	0.0128853
MRPS15	-0.172215	0.00258813	0.012927
C11orf48	-0.172191	0.00259183	0.012939
C19orf56	-0.172163	0.00259597	0.0129532
ABCB6	-0.17209	0.00260716	0.0130025
VPS4A	-0.172068	0.00261042	0.0130155
TUBB1	-0.171949	0.00262874	0.0130978
RCC2	-0.171868	0.00264121	0.0131492
ZNF589	-0.171822	0.00264825	0.0131665
LOC653786	-0.171761	0.00265778	0.013202
CTRL	-0.171732	0.00266223	0.0132208
HSD11B2	-0.1716	0.00268278	0.0133096
SLC24A5	-0.171584	0.00268539	0.0133159
OSTalpha	-0.171579	0.00268616	0.0133164
FES	-0.171558	0.00268944	0.013326
RANBP1	-0.171515	0.00269621	0.0133562
ZBTB7C	-0.171501	0.00269833	0.0133634
FAM127C	-0.17149	0.00270001	0.0133684
H2BFXP	-0.171458	0.00270518	0.0133907
FBXO24	-0.171359	0.00272079	0.0134579
RPS4X	-0.171304	0.00272946	0.0134941
DPP7	-0.17128	0.00273334	0.0135099
SUOX	-0.171236	0.00274041	0.0135415
PREB	-0.171155	0.00275322	0.0135813
ARMCX6	-0.171155	0.00275322	0.0135813
HNRNPL	-0.171117	0.00275941	0.0136061
MED30	-0.171115	0.00275963	0.0136061
MPPE1	-0.171057	0.00276911	0.013632
CALML5	-0.171056	0.00276913	0.013632
EIF3K	-0.171053	0.00276969	0.013632
FXR2	-0.17099	0.00277983	0.0136786
MTX1	-0.170976	0.0027821	0.0136864
LOC286367	-0.17086	0.00280089	0.0137651
GUK1	-0.170809	0.00280924	0.0137994
PIGQ	-0.17073	0.00282209	0.0138463
ITFG2	-0.170729	0.00282226	0.0138463
LYSMD4	-0.170725	0.00282304	0.0138466
LCN12	-0.17068	0.00283032	0.0138756
LOC389458	-0.170616	0.00284097	0.0139175
C2orf54	-0.170559	0.00285025	0.0139561
INPP5K	-0.170512	0.00285813	0.0139838
RWDD1	-0.170495	0.00286089	0.0139879
NEURL2	-0.170384	0.00287937	0.0140606
BFSP2	-0.170346	0.00288576	0.0140849
MRPS12	-0.170196	0.00291096	0.0141996
PCDH19	-0.170118	0.00292402	0.0142542
TACC3	-0.169961	0.00295074	0.0143668
TSPAN7	-0.169802	0.00297804	0.0144926
OAZ2	-0.169676	0.00299975	0.014584
MPG	-0.169621	0.00300926	0.0146231
CDKL3	-0.169571	0.00301796	0.0146582
ZNF296	-0.169528	0.00302556	0.0146916
CORO7	-0.169493	0.00303167	0.0147177
SMARCB1	-0.169452	0.00303885	0.0147453
TET1	-0.169414	0.00304541	0.01477
CA14	-0.169393	0.00304905	0.0147804
LBX2	-0.169349	0.00305687	0.0148111
LOC100130932	-0.16934	0.00305849	0.0148153
TM7SF2	-0.169301	0.00306535	0.0148341
MCEE	-0.169205	0.00308243	0.0148987
COMMD5	-0.169182	0.00308642	0.0149104
OR2T3	-0.169158	0.00309072	0.0149243
COLEC11	-0.169147	0.00309264	0.0149263
RAB4B	-0.169127	0.00309626	0.0149398
ZDHHC12	-0.169123	0.00309695	0.0149398
KIAA2013	-0.169081	0.0031044	0.0149649
RNH1	-0.169075	0.00310552	0.0149667
POLR2F	-0.169054	0.00310931	0.0149813
AKAP7	-0.169021	0.00311509	0.0149966
CLN6	-0.169019	0.0031155	0.0149966
POLE	-0.168888	0.00313901	0.0150972
MGC3771	-0.168869	0.00314261	0.0151088
FAM136A	-0.168857	0.00314461	0.0151148
COQ9	-0.168823	0.00315076	0.015137
NRN1	-0.168751	0.0031639	0.0151855
MAP4K1	-0.168652	0.00318203	0.0152578
C19orf42	-0.168553	0.00320018	0.0153388
RPL10	-0.168519	0.00320631	0.0153594
LOC100133612	-0.168511	0.00320777	0.0153627
CLDN3	-0.168473	0.00321477	0.0153926
TMEM35	-0.168459	0.00321735	0.0154012
SNRNP40	-0.168368	0.00323424	0.0154568
PCBD2	-0.168363	0.00323517	0.0154568
C9orf3	-0.168312	0.00324459	0.0154834
MEA1	-0.168299	0.00324696	0.0154834
ST14	-0.16826	0.00325438	0.0154999
SPAG5	-0.168257	0.00325485	0.0154999
TSIX	-0.168255	0.0032553	0.0154999
PSMB2	-0.168252	0.00325589	0.0154999
NGRN	-0.168229	0.00326012	0.0155163
BNIPL	-0.168193	0.00326674	0.0155412
MLF1IP	-0.168193	0.00326691	0.0155412
INTS10	-0.16812	0.00328056	0.015595
RLTPR	-0.168091	0.00328603	0.0156171
PSMD8	-0.168087	0.00328678	0.0156171
JUND	-0.168081	0.00328779	0.0156182
C16orf48	-0.168058	0.00329213	0.0156313
C1orf223	-0.168018	0.0032997	0.0156561
MAGED4	-0.167971	0.00330855	0.0156943
CHAF1A	-0.167965	0.00330984	0.0156967
TLCD1	-0.167906	0.00332101	0.0157459
RAD54L	-0.167896	0.00332285	0.0157509
LOC400752	-0.167889	0.00332415	0.0157533
NUCB1	-0.167879	0.00332609	0.0157558
YPEL3	-0.167832	0.00333508	0.0157805
ATP5H	-0.16783	0.00333544	0.0157805
C6orf125	-0.167823	0.00333678	0.0157808
MEF2B	-0.167821	0.00333709	0.0157808
H2BFM	-0.167798	0.00334152	0.0157966
PRKX	-0.167795	0.00334202	0.0157966
GMPR	-0.167751	0.00335056	0.0158295
PDXP	-0.167745	0.00335166	0.0158309
CCL25	-0.167629	0.00337392	0.0159247
GUSB	-0.167605	0.00337855	0.0159428
BRMS1	-0.167427	0.00341303	0.0160864
ACTR1A	-0.167302	0.00343741	0.0161885
CENPV	-0.167179	0.00346162	0.0162884
CDK2AP2	-0.167165	0.00346449	0.0162981
ZAR1L	-0.167134	0.00347049	0.0163192
IRAK1	-0.167131	0.00347111	0.0163192
ASRGL1	-0.167129	0.00347145	0.0163192
C11orf49	-0.167049	0.0034874	0.0163904
LY86	-0.167042	0.00348872	0.0163927
C17orf65	-0.167016	0.00349402	0.0164137
METT10D	-0.166984	0.00350026	0.0164392
NDUFB5	-0.166969	0.00350325	0.0164454
ADCK5	-0.166952	0.0035066	0.0164573
DMPK	-0.16692	0.00351318	0.0164842
C3orf39	-0.166916	0.00351398	0.0164842
RAB26	-0.166853	0.00352657	0.0165354
DMRT2	-0.166828	0.00353152	0.0165547
RASA4P	-0.166766	0.00354394	0.0166091
FAM127B	-0.166697	0.003558	0.0166609
SCLY	-0.166695	0.00355834	0.0166609
C9orf91	-0.166659	0.00356553	0.0166829
MCAT	-0.166565	0.00358461	0.0167523
SSR4	-0.166552	0.00358738	0.0167613
KRT83	-0.166533	0.00359128	0.0167756
LAG3	-0.166475	0.00360299	0.0168197
MUM1	-0.166474	0.00360325	0.0168197
RPLP0	-0.166367	0.00362524	0.0168928
AAAS	-0.166283	0.00364251	0.0169552
HAUS5	-0.166258	0.00364775	0.0169677
RPL13A	-0.166224	0.00365472	0.0169961
RFPL3S	-0.166054	0.00369008	0.0171356
ACAD10	-0.166029	0.00369531	0.0171529
ZNF497	-0.166008	0.00369966	0.017169
RPL37A	-0.165906	0.00372114	0.0172486
SDSL	-0.165866	0.0037296	0.0172798
MAF1	-0.165848	0.00373346	0.0172896
ATAD3A	-0.16581	0.00374148	0.0173227
ID2B	-0.165704	0.00376379	0.0174179
FAM24B	-0.165646	0.00377633	0.0174638
JMJD7-PLA2G4B	-0.1656	0.00378609	0.0175008
N4BP2L1	-0.165543	0.00379825	0.0175488
CETN3	-0.165508	0.00380586	0.0175759
ZACN	-0.165477	0.00381237	0.0176018
CHMP4B	-0.16543	0.0038226	0.0176409
C5orf45	-0.16537	0.00383548	0.0176962
SSSCA1	-0.165359	0.00383797	0.0176995
BRF1	-0.165336	0.00384299	0.0177152
PDF	-0.165335	0.00384317	0.0177152
LZTS2	-0.165295	0.00385182	0.017751
PDHA1	-0.165274	0.00385628	0.0177675
DEF6	-0.16523	0.00386591	0.0178048
C19orf53	-0.165226	0.00386689	0.0178048
MRPL17	-0.165148	0.00388386	0.0178656
MOV10	-0.165136	0.00388643	0.0178726
LRRC37B2	-0.165123	0.00388923	0.0178738
PRRG2	-0.165092	0.00389623	0.0178977
NDUFAF1	-0.164962	0.0039248	0.0180206
HSPC157	-0.164923	0.00393346	0.0180562
SLC37A4	-0.164892	0.00394023	0.0180831
ODF3B	-0.164824	0.00395527	0.0181479
TMEM161A	-0.164708	0.00398124	0.0182503
FAM192A	-0.164662	0.00399165	0.0182896
GTF3C6	-0.164601	0.00400535	0.0183439
PSTPIP1	-0.164586	0.00400867	0.0183517
RPIA	-0.164518	0.00402394	0.0184163
TBC1D25	-0.164481	0.00403239	0.01845
RPL13	-0.164457	0.00403781	0.0184628
FABP6	-0.164419	0.00404632	0.0184974
LOC100130093	-0.164401	0.00405061	0.0185128
AKR1A1	-0.164386	0.00405401	0.0185225
UFSP2	-0.164379	0.00405551	0.0185225
C1orf156	-0.164338	0.00406481	0.0185473
UBAC2	-0.164334	0.00406573	0.0185473
ZSCAN16	-0.164331	0.00406652	0.0185473
ZIC4	-0.164326	0.00406759	0.0185473
RELB	-0.164324	0.00406803	0.0185473
ANKRD37	-0.164322	0.00406849	0.0185473
GPR89C	-0.164268	0.00408076	0.0185866
HMGN5	-0.16423	0.00408948	0.0186178
RPL34	-0.164214	0.0040933	0.0186267
TATDN2	-0.164201	0.00409622	0.0186356
ABHD14A	-0.164188	0.00409918	0.0186364
BMF	-0.164138	0.00411058	0.0186584
SIRT2	-0.164131	0.0041123	0.018662
MRM1	-0.164082	0.00412349	0.0187084
COMT	-0.163987	0.0041455	0.0187912
TSNARE1	-0.163959	0.00415204	0.0188077
STOML1	-0.163955	0.00415293	0.0188077
H2AFY2	-0.163934	0.00415781	0.0188212
OTP	-0.163866	0.00417369	0.0188717
TRAPPC2L	-0.163783	0.00419324	0.01893
TSNAX	-0.163738	0.00420382	0.0189734
PEX14	-0.16371	0.0042104	0.0189933
NKAP	-0.163707	0.00421108	0.0189933
PDE6A	-0.163638	0.00422724	0.0190446
C2orf82	-0.163446	0.00427296	0.0192375
CPNE9	-0.163415	0.00428032	0.0192576
COBRA1	-0.163305	0.00430676	0.0193634
AMZ2	-0.163279	0.00431286	0.0193865
RAB11B	-0.163205	0.00433068	0.0194621
C3orf75	-0.163162	0.00434125	0.0194877
SLC25A6	-0.163081	0.00436084	0.0195455
PUS1	-0.163076	0.00436197	0.0195455
RPP38	-0.163076	0.00436198	0.0195455
MPDU1	-0.163076	0.00436199	0.0195455
SAE1	-0.163032	0.00437263	0.0195799
PLD3	-0.162995	0.00438169	0.0196034
CHID1	-0.162953	0.00439213	0.0196407
SNUPN	-0.162905	0.00440384	0.0196754
IL28A	-0.162809	0.00442744	0.0197587
MORN3	-0.162758	0.00444006	0.0198106
ITFG3	-0.162717	0.00444997	0.0198459
SENP3	-0.162664	0.00446331	0.019892
SFXN4	-0.162558	0.00448956	0.0199911
C1orf127	-0.162512	0.00450102	0.0200242
HMGN1	-0.162468	0.00451204	0.0200598
MRPS25	-0.162342	0.00454372	0.0201826
EEF1D	-0.162326	0.00454786	0.0201965
TELO2	-0.162303	0.00455358	0.0202129
MYLK3	-0.16228	0.00455934	0.0202331
TPRN	-0.162271	0.00456158	0.0202348
SULT1A1	-0.162249	0.00456736	0.020256
[truncated: 3,861 more rows]
